# Supplementary material for: NMDAR-mediated modulation of gap junction circuit regulates olfactory learning in C. elegans
Source: Nat Commun. 2020 Jul 10;11:3467. doi: 10.1038/s41467-020-17218-0 (PMC7351742; doi:10.1038/s41467-020-17218-0)
Supplement: Supplementary file 4 — Source Data [file 41467_2020_17218_MOESM4_ESM.xlsx]

## Sheet: Figure 1c
Figure 1c	wild type aversive learning
ok		naive	trained	LI		20160902 N2 PA-0.25PA	naive	trained
	20160902 N2 PA-0.25PA	0.39523	-0.032486	0.427716		Turning PA-control	0.22521	0.18997
	20160909 N2 PA-0.25PA	0.3531	0.1571	0.196		Turning PA14	0.097618	0.20273
	20160912 N2 PA-0.25PA	0.33201	0.071424	0.260586		PA14 preference	0.39523	-0.032486
	20160907 N2 PA-0.25PA	0.25802	0.061012	0.197008
	20170622 N2 PA-0.25PA	0.31536	-0.11322	0.42858		20160909 N2 PA-0.25PA	naive	trained
	20170622 N2 PA-0.25PA	0.094258	0.034211	0.060047		Turning PA-control	0.48095	0.35322
						Turning PA14	0.22994	0.2573
						PA14 preference	0.3531	0.1571
	average	0.29133	0.0296735	0.261656
	sem	0.0435086	0.0379762	0.0590415		20160907 N2 PA-0.25PA	naive	trained
	n	6	6	6		Turning PA-control	0.20767	0.14553
						Turning PA14	0.12248	0.12879
						PA14 preference	0.25802	0.061012
						20160912 N2 PA-0.25PA	naive	trained
						Turning PA-control	0.16919	0.17717
						Turning PA14	0.084847	0.15355
						PA14 preference	0.33201	0.071424
						20170622 N2 PA-0.25PA -1	naive	trained
						Turning PA-control	0.15696	0.23665
						Turning PA14	0.081697	0.29707
						PA14 preference	0.31536	-0.11322
						20170622 N2 PA-0.25PA -2
						Turning PA-control	0.11628	0.15997
						Turning PA14	0.09625	0.14939
						PA14 preference	0.094258	0.034211

## Sheet: Figure 1d
Figure 1d	wild type appetitive learning
ok		naive	trained	LI		20160509 N2 OP-0.25OP	naive	trained
	20160509 N2 OP-0.25OP	-0.048691	0.37247	-0.421161		Turning OP-control	0.12412	0.19361
	20160909 N2 OP-0.25OP	0.013617	0.035465	-0.021848		Turning OP50	0.13683	0.088524
	20161005 N2 OP-0.25OP	-0.011331	0.055887	-0.067218		OP50 preference	-0.048691	0.37247
	20161005 N2 OP-0.25OP	0.056696	0.14611	-0.089414
	20170105 N2 OP-0.25OP	-0.17829	0.018538	-0.196828		20160909 N2 OP-0.25OP	naive	trained
	20170105 N2 OP-0.25OP	-0.15992	0.071122	-0.231042		Turning OP-control	0.36142	0.24731
						Turning OP50	0.35171	0.23037
						OP50 preference	0.013617	0.035465
	average	-0.0546532	0.116599	-0.171252
	sem	0.0388754	0.0542505	0.059589		20161005 N2 OP-0.25OP	naive	trained
	n	6	6	6		Turning OP-control	0.18951	0.12482
						Turning OP50	0.19385	0.1116
						OP50 preference	-0.011331	0.055887
						20161005 N2 OP-0.25OP	naive	trained
						Turning OP-control	0.24138	0.36902
						Turning OP50	0.21548	0.27493
						OP50 preference	0.056696	0.14611
						20170105 N2 OP-0.25OP	naive	trained
						Turning OP-control	0.19465	0.19049
						Turning OP50	0.27912	0.18355
						OP50 preference	-0.17829	0.018538
						20170105 N2 OP-0.25OP
						Turning OP-control	0.12593	0.12192
						Turning OP50	0.17358	0.10573
						OP50 preference	-0.15992	0.071122

## Sheet: Figure 1e,2
Figure 1e	done, wild type, naïve, PA14 stimulation
n=38	Data 1
	Animals\Times(s)		0	0.2	0.4	0.6	0.8	1	1.2	1.4	1.6	1.8	2	2.2	2.4	2.6	2.8	3	3.2	3.4	3.6	3.8	4	4.2	4.4	4.6	4.8	5	5.2	5.4	5.6	5.8	6	6.2	6.4	6.6	6.8	7	7.2	7.4	7.6	7.8	8	8.2	8.4	8.6	8.8	9	9.2
	160927-3	AIB Fluorescence	5413.62	5399.22	5281.71	5349.1	5442.44	5401.6	5391.58	5404.8	5425.37	5483.59	5451.4	5483.05	5409.18	5528.7	5435.66	5484.86	5386.26	5420.62	5416.31	5371.06	5342.94	5353.01	5286.9	5232.17	5150.42	5192.89	5150.16	5178.45	5296.66	5253.99	5288.86	5304.6	5284.77	5325.21	5250.03	5209.4	5300.71	5266.9	5232.64	5220.98	5188.73	5215.77	5138.67	5247.94	5208.32	5219.92	5235.81
	ok	AVA Fluorescence	12603.2	12532.1	12398.4	12473.7	12460.7	12524.9	12477.1	12412.4	12369.2	12273.8	12326.5	12331.1	12468.5	12453.3	12370.1	12306.8	12250.3	12183.9	12280.3	12280.3	12247.7	12194.8	12159.6	12211.2	12099.6	12052.1	12059.6	12078.5	12241.4	12122.6	12209.8	12281.9	12209.1	12305.5	12097.9	12172.9	12072.8	12115.5	12185.8	12096.9	12138.4	12079	12031.9	11999.9	11988.7	11959.3	11939.2
		RIM Fluorescence	23687.1	23495.7	23410.9	23742.4	23611.3	23743.2	23587.1	23451.2	23405	23832.8	24134	24090.8	23979	23908.1	23599.3	23386.4	23035.3	23215.9	23081.3	22514.3	23418.8	23637.8	23486.6	23557.4	23477.5	23577.1	23205	23345.9	23010.7	23348	23708.7	24185.6	24330.2	24380.9	24823.3	25055.7	24936.5	24438.8	24091.4	24160.8	23889	23602.1	23202.2	23124	23077.5	22965.2	22334.1
		AIB background	231.067	230.828	229.259	233.709	232.256	233.355	231.099	231.346	232.044	234.962	234.404	233.27	233.392	229.77	231.09	229.849	234.006	230.904	229.401	229.326	229.797	235.384	231.177	230.244	232.994	229.049	234.471	233.599	232.378	231.363	229.474	233.855	232.846	232.927	229.878	230.105	232.869	229.227	230.215	233.061	233.887	229.683	233.218	231.073	228.337	228.049	229.067
		AVA background	268.807	272.12	274.707	275.237	269.12	274.55	276.916	270.855	277.992	271.9	272.426	273.028	272.036	273.225	273.94	272.55	271.827	271.916	275.237	274.554	275.703	276.341	275.313	277.494	276.165	273.43	273.984	275.108	274.374	277.478	273.225	275.1	266.847	267.566	269.888	266.47	271.578	268.763	272.735	265.273	268.133	270.169	269.851	272.454	274.807	271.631	269.53
		RIM background	239.084	237.759	238.202	235.886	236.933	235.899	234.987	238.351	241.015	236.275	236.884	238.482	241.125	238.131	234.778	239.467	237.615	235.247	239.226	239.88	239.946	239.361	238.458	239.024	241.187	235.084	241.671	239.815	237.092	237.613	234.991	234.671	240.518	238.875	235.297	236.52	235.966	239.862	238.938	239.609	236.94	237.839	239.114	239.935	235.723	235.009	237.482
		AIB(F-B)	5182.55	5168.39	5052.45	5115.39	5210.19	5168.25	5160.48	5173.45	5193.33	5248.63	5216.99	5249.78	5175.79	5298.93	5204.57	5255.01	5152.25	5189.72	5186.9	5141.73	5113.15	5117.62	5055.72	5001.93	4917.42	4963.84	4915.68	4944.86	5064.28	5022.63	5059.39	5070.75	5051.93	5092.29	5020.15	4979.3	5067.84	5037.67	5002.42	4987.92	4954.84	4986.08	4905.45	5016.87	4979.98	4991.87	5006.74
		AVA(F-B)	12334.4	12260	12123.7	12198.4	12191.6	12250.3	12200.2	12141.6	12091.2	12001.9	12054.1	12058.1	12196.5	12180.1	12096.1	12034.3	11978.5	11912	12005.1	12005.7	11972	11918.5	11884.3	11933.8	11823.4	11778.6	11785.6	11803.4	11967	11845.1	11936.6	12006.8	11942.3	12037.9	11828.1	11906.5	11801.2	11846.8	11913	11831.6	11870.3	11808.8	11762.1	11727.5	11713.9	11687.6	11669.7
		RIM(F-B)	23448	23257.9	23172.7	23506.6	23374.4	23507.3	23352.2	23212.8	23163.9	23596.5	23897.1	23852.4	23737.9	23670	23364.5	23146.9	22797.7	22980.7	22842	22274.4	23178.8	23398.4	23248.2	23318.4	23236.3	23342	22963.3	23106.1	22773.6	23110.4	23473.7	23950.9	24089.7	24142	24588	24819.2	24700.6	24198.9	23852.4	23921.2	23652.1	23364.3	22963	22884.1	22841.8	22730.2	22096.6
		AIB_base	5082.88	5082.88	5082.88	5082.88	5082.88	5082.88	5082.88	5082.88	5082.88	5082.88	5082.88	5082.88	5082.88	5082.88	5082.88	5082.88	5082.88	5082.88	5082.88	5082.88	5082.88	5082.88	5082.88	5082.88	5082.88	5082.88	5082.88	5082.88	5082.88	5082.88	5082.88	5082.88	5082.88	5082.88	5082.88	5082.88	5082.88	5082.88	5082.88	5082.88	5082.88	5082.88	5082.88	5082.88	5082.88	5082.88	5082.88
		AVA_base	11937.6	11937.6	11937.6	11937.6	11937.6	11937.6	11937.6	11937.6	11937.6	11937.6	11937.6	11937.6	11937.6	11937.6	11937.6	11937.6	11937.6	11937.6	11937.6	11937.6	11937.6	11937.6	11937.6	11937.6	11937.6	11937.6	11937.6	11937.6	11937.6	11937.6	11937.6	11937.6	11937.6	11937.6	11937.6	11937.6	11937.6	11937.6	11937.6	11937.6	11937.6	11937.6	11937.6	11937.6	11937.6	11937.6	11937.6
		RIM_base	23286.9	23286.9	23286.9	23286.9	23286.9	23286.9	23286.9	23286.9	23286.9	23286.9	23286.9	23286.9	23286.9	23286.9	23286.9	23286.9	23286.9	23286.9	23286.9	23286.9	23286.9	23286.9	23286.9	23286.9	23286.9	23286.9	23286.9	23286.9	23286.9	23286.9	23286.9	23286.9	23286.9	23286.9	23286.9	23286.9	23286.9	23286.9	23286.9	23286.9	23286.9	23286.9	23286.9	23286.9	23286.9	23286.9	23286.9
		AIB ∆F/Fbase	1.96094	1.68242	-0.598649	0.639606	2.50465	1.67959	1.52684	1.78197	2.17295	3.26098	2.63855	3.28366	1.82795	4.25061	2.3942	3.38661	1.3649	2.10199	2.0466	1.15789	0.595477	0.683557	-0.534316	-1.59265	-3.25516	-2.34191	-3.28933	-2.71542	-0.365809	-1.18529	-0.462093	-0.238617	-0.608919	0.185119	-1.23402	-2.03781	-0.295868	-0.88943	-1.5829	-1.86819	-2.519	-1.90433	-3.49067	-1.29865	-2.02438	-1.79053	-1.49783
		AVA ∆F/Fbase	3.32364	2.70046	1.55888	2.18466	2.12713	2.61939	2.19923	1.70817	1.28664	0.538197	0.975142	1.00869	2.16825	2.03084	1.32758	0.809398	0.342346	-0.215017	0.564919	0.570188	0.288122	-0.160777	-0.446897	-0.0326527	-0.956687	-1.33195	-1.27341	-1.12483	0.245786	-0.77527	-0.00868647	0.579202	0.0389025	0.839982	-0.91807	-0.261215	-1.1426	-0.761238	-0.206297	-0.888324	-0.564248	-1.07904	-1.4708	-1.76075	-1.87398	-2.09421	-2.24461
		RIM ∆F/Fbase	0.69181	-0.124238	-0.490401	0.943372	0.375739	0.94646	0.280299	-0.318042	-0.527911	1.32962	2.62059	2.4283	1.93668	1.64505	0.333363	-0.600957	-2.10078	-1.31481	-1.91026	-4.34789	-0.464094	0.479003	-0.166158	0.135252	-0.217148	0.236571	-1.38936	-0.776472	-2.20395	-0.757788	0.802439	2.85146	3.44757	3.67216	5.58738	6.58028	6.07083	3.91656	2.42858	2.72386	1.56839	0.332273	-1.39062	-1.72976	-1.91124	-2.39035	-5.11123
	180524-001	AIB Fluorescence	3996.8	3996.67	3926.06	4003.99	3997.13	4009.06	3933.96	3922.88	3887.22	3939.32	3898.91	3877.95	3891.73	3867.39	3875.04	3854.13	3891.38	3900.3	3947.21	3972.38	3944.14	4028.26	3983.33	4015.83	4044.45	4093.19	4095.61	4091.8	4160.8	4164.45	4194.6	4174.99	4138.58	4229.13	4162.19	4208.31	4189.06	4161.75	4162.67	4142.16	4115.59	4111.12	4009.58	3994.45	3845.84	3875.59	3804.15
	ok	AVA Fluorescence	8870.25	8826.06	8872.15	8854.74	8898.76	8732.8	8920.83	8836.08	8863.62	8725.18	8770.09	8913.23	8745.39	8758.22	8694.47	8722.42	8665.4	8761.2	8786.5	8714.69	8702.91	8708.53	8712.88	8680.56	8741.85	8747.38	8686.85	8701.61	8638.4	8742.11	8787.52	8786.9	8778.65	8751.48	8758.32	8776.91	8745.39	8683.2	8734.4	8723.34	8655.94	8655.59	8568.86	8494.04	8604.99	8544.91	8493.93
		RIM Fluorescence	3373.51	3394.72	3404.22	3394.57	3307.16	3375.92	3336.23	3339.54	3330.89	3364.9	3342.91	3339.39	3341.09	3334.63	3337.11	3272.2	3381.84	3370.64	3413.31	3428.34	3438.68	3511.61	3533.33	3508.8	3509.34	3493.01	3497.81	3466.37	3444.86	3408.79	3424.2	3412.62	3446.4	3442.74	3426.22	3366.72	3383.76	3417.77	3368.24	3449.43	3411.79	3436.54	3393.09	3350.69	3271.82	3217.88	3169.55
		AIB background	205.021	207.657	199.16	207.749	207.592	203.716	209.935	207.769	203.926	209.399	200.802	204.55	202.544	202.509	204.056	208.009	211.385	201.621	201.358	204.385	204.888	204.45	202.612	206.639	203.559	205.707	204.988	201.858	202.512	205.251	206.825	208.503	202.923	205.358	203.148	205.553	205.956	203.26	203.494	204.305	202.553	203.979	206.746	199.385	204.308	206.784	209.932
		AVA background	202.1	202.512	205.569	200.26	207.309	199.252	204.806	209.762	202.902	207.767	202.466	204.306	202.723	206.284	203.304	207.404	209	200.221	205.257	204.409	205.301	201.958	204.373	206.549	207.946	203.926	203.966	205.436	202.441	197.926	200.417	205.713	202.113	203.081	208.836	202.676	204.961	202.483	205.699	203.912	202.363	205.828	202.728	202.561	207.525	210.078	205.152
		RIM background	204.595	204.155	203.518	204.008	208.855	200.628	202.762	207.053	203.515	213.393	204.095	206.232	202.042	204.477	201.74	206.943	207.122	200.075	205.673	203.675	206.735	203.818	204.788	209.095	204.798	204.645	203.1	202.827	202.633	199.497	203.122	207.298	204.223	205.85	205.408	205.128	204.16	202.518	202.042	204.452	202.753	205.66	207.61	203.645	205.805	207.9	205.587
		AIB(F-B)	3791.78	3789.01	3726.9	3796.24	3789.54	3805.35	3724.02	3715.11	3683.29	3729.92	3698.11	3673.4	3689.19	3664.88	3670.98	3646.12	3679.99	3698.67	3745.86	3768	3739.26	3823.81	3780.72	3809.19	3840.89	3887.48	3890.63	3889.94	3958.29	3959.2	3987.78	3966.49	3935.65	4023.77	3959.04	4002.76	3983.11	3958.49	3959.18	3937.86	3913.03	3907.14	3802.83	3795.06	3641.53	3668.8	3594.22
		AVA(F-B)	8668.15	8623.55	8666.58	8654.48	8691.45	8533.55	8716.02	8626.32	8660.72	8517.42	8567.62	8708.92	8542.67	8551.94	8491.16	8515.01	8456.4	8560.98	8581.25	8510.28	8497.61	8506.57	8508.51	8474.01	8533.91	8543.45	8482.89	8496.17	8435.95	8544.19	8587.11	8581.18	8576.53	8548.4	8549.48	8574.23	8540.43	8480.72	8528.7	8519.43	8453.58	8449.76	8366.14	8291.48	8397.46	8334.84	8288.78
		RIM(F-B)	3168.92	3190.56	3200.71	3190.56	3098.31	3175.29	3133.47	3132.49	3127.37	3151.51	3138.81	3133.16	3139.05	3130.16	3135.37	3065.25	3174.72	3170.56	3207.64	3224.66	3231.95	3307.79	3328.55	3299.71	3304.55	3288.37	3294.71	3263.54	3242.23	3209.3	3221.08	3205.32	3242.17	3236.89	3220.81	3161.59	3179.6	3215.25	3166.19	3244.98	3209.04	3230.88	3185.47	3147.04	3066.01	3009.98	2963.96
		AIB_base	3782.67	3782.67	3782.67	3782.67	3782.67	3782.67	3782.67	3782.67	3782.67	3782.67	3782.67	3782.67	3782.67	3782.67	3782.67	3782.67	3782.67	3782.67	3782.67	3782.67	3782.67	3782.67	3782.67	3782.67	3782.67	3782.67	3782.67	3782.67	3782.67	3782.67	3782.67	3782.67	3782.67	3782.67	3782.67	3782.67	3782.67	3782.67	3782.67	3782.67	3782.67	3782.67	3782.67	3782.67	3782.67	3782.67	3782.67
		AVA_base	8507.58	8507.58	8507.58	8507.58	8507.58	8507.58	8507.58	8507.58	8507.58	8507.58	8507.58	8507.58	8507.58	8507.58	8507.58	8507.58	8507.58	8507.58	8507.58	8507.58	8507.58	8507.58	8507.58	8507.58	8507.58	8507.58	8507.58	8507.58	8507.58	8507.58	8507.58	8507.58	8507.58	8507.58	8507.58	8507.58	8507.58	8507.58	8507.58	8507.58	8507.58	8507.58	8507.58	8507.58	8507.58	8507.58	8507.58
		RIM_base	3164.53	3164.53	3164.53	3164.53	3164.53	3164.53	3164.53	3164.53	3164.53	3164.53	3164.53	3164.53	3164.53	3164.53	3164.53	3164.53	3164.53	3164.53	3164.53	3164.53	3164.53	3164.53	3164.53	3164.53	3164.53	3164.53	3164.53	3164.53	3164.53	3164.53	3164.53	3164.53	3164.53	3164.53	3164.53	3164.53	3164.53	3164.53	3164.53	3164.53	3164.53	3164.53	3164.53	3164.53	3164.53	3164.53	3164.53
		AIB ∆F/Fbase	0.240946	0.167744	-1.4743	0.35872	0.181649	0.599555	-1.55033	-1.78588	-2.62708	-1.39449	-2.23548	-2.88854	-2.47119	-3.1138	-2.95252	-3.60986	-2.71438	-2.22044	-0.973171	-0.387817	-1.1476	1.08776	-0.0515726	0.701309	1.53932	2.77093	2.85408	2.83594	4.64284	4.66679	5.42242	4.85957	4.04443	6.37403	4.66269	5.81833	5.29889	4.64823	4.66637	4.10269	3.44641	3.29075	0.533068	0.327684	-3.73109	-3.01009	-4.9818
		AVA ∆F/Fbase	1.88736	1.36315	1.86892	1.72674	2.16128	0.305304	2.4501	1.39573	1.80012	0.115673	0.705829	2.36664	0.412444	0.521429	-0.192911	0.0874392	-0.601547	0.627664	0.865957	0.03183	-0.117108	-0.0118135	0.0109192	-0.394508	0.3095	0.421694	-0.290177	-0.134022	-0.841862	0.430322	0.934802	0.865181	0.810548	0.479866	0.492572	0.783501	0.386138	-0.315696	0.248331	0.139287	-0.634682	-0.679607	-1.66251	-2.54003	-1.29431	-2.03043	-2.57178
		RIM ∆F/Fbase	0.138865	0.822696	1.14334	0.822664	-2.0925	0.340317	-0.981429	-1.01243	-1.17413	-0.411296	-0.81262	-0.99132	-0.805005	-1.08609	-0.921231	-3.13698	0.322242	0.19069	1.36233	1.90042	2.13057	4.52711	5.18307	4.27187	4.42472	3.91352	4.11387	3.12889	2.45548	1.41473	1.78707	1.28918	2.45371	2.2868	1.77851	-0.09286	0.47642	1.60303	0.052691	2.54223	1.40657	2.09688	0.662008	-0.552455	-3.11306	-4.88378	-6.338
	160927-1	AIB Fluorescence	7347.79	7067.97	7531.61	7566	7364.34	7105.45	6719.05	6576.38	6919.13	7039.49	7074.11	7018.62	6870.65	6874.72	6604.03	6463.35	6844.25	7111.6	7340.8	7110.09	7102.08	6895.35	6622.17	6358.26	6558.7	6490.35	6872.16	7155.14	7191.06	7153.05	7043.12	6993.4	6867.74	7302.2	7279.14	7368.34	8072.61	8395.12	8491.34	7982.34	7596.19	7609.8	7677.93	7797.46	7652.48	7752.81	7959.62
	ok	AVA Fluorescence	9879.02	10015.3	9999.18	10114	10313.6	10389.1	10566.5	10523.4	10452.7	10424.9	10465.6	10450.7	10485.4	10344.6	10475.8	10536.7	10345.5	10307.4	10096.9	10088.4	10147.8	10092	10242.5	10227.2	10172.6	10048.2	10156.7	10249.8	10475.1	10304.4	10301.6	10399.7	10388.8	10211.5	10314.3	10315	10143.8	10116.3	10255.2	10104.1	10203	10148.6	10249.7	10248.6	10117.8	10103.9	10011.8
		RIM Fluorescence	7232.02	7227.79	6815.13	6903.56	7342.71	7717.15	8006.46	7389.45	6876.6	6401.91	6670.14	7844.34	8385.37	9290.59	9605.6	8185	7767.48	8517.69	8796.29	8981.1	9191.66	9387.84	9941.71	10125	9644.74	9224.34	8144.7	7816.44	8179.31	9196.94	9291.06	9029.12	8233.74	7723.83	7912.21	7693.43	7456.54	6792.37	6729.12	7459.32	8514.51	9034.9	8730.15	8956.46	8416.89	8015.9	7599.89
		AIB background	226.706	232.613	234.326	232.337	230.901	233.936	227.567	231.767	231.762	234.047	231.029	231.131	229.718	224.634	229.767	229.18	231.613	228.811	232.605	229.172	230.669	231.698	231.991	230.174	233.355	229.875	235.936	227.872	234.334	229.459	227.959	228.799	229.959	231.526	232.677	232.686	231.218	232.791	232.023	230.265	231.398	230.782	230.968	234.985	223.977	231.137	227.189
		AVA background	263.043	265.174	266.163	273.259	263.305	270.848	267.979	264.241	270.89	265.571	259.713	266.596	266.986	268.457	266.018	266.872	264.184	269.95	270.855	266.323	260.287	261.5	258.167	266.84	257.418	266.773	263.496	268.216	262.489	266.191	277.135	267.319	263.798	269.376	269.791	267.152	268.915	271.943	267.823	268.454	260.319	271.688	275.589	269.585	268.794	266.56	266.812
		RIM background	233.204	231.715	232.506	234.777	228.067	232.683	232.122	230.271	235.024	230.811	236.616	233.868	236.47	232.482	229.612	233.448	231.523	230.715	231.995	228.959	231.715	233.257	231.938	233.906	240.271	235.24	234.652	231.115	231.698	230.101	231.643	229.062	229.962	236.168	231.156	233.367	233.957	226.465	232.48	232.506	233.894	234.755	233.683	229.029	230.053	226.59	229.7
		AIB(F-B)	7121.08	6835.36	7297.28	7333.66	7133.44	6871.51	6491.49	6344.61	6687.37	6805.45	6843.08	6787.49	6640.93	6650.08	6374.26	6234.17	6612.64	6882.79	7108.2	6880.91	6871.41	6663.66	6390.18	6128.09	6325.34	6260.48	6636.23	6927.27	6956.72	6923.6	6815.16	6764.61	6637.78	7070.68	7046.46	7135.65	7841.4	8162.33	8259.32	7752.08	7364.8	7379.02	7446.96	7562.48	7428.51	7521.67	7732.43
		AVA(F-B)	9615.98	9750.11	9733.02	9840.71	10050.3	10118.3	10298.5	10259.2	10181.9	10159.4	10205.8	10184.1	10218.4	10076.1	10209.7	10269.8	10081.3	10037.4	9826.08	9822.1	9887.48	9830.51	9984.37	9960.38	9915.22	9781.39	9893.21	9981.58	10212.6	10038.2	10024.5	10132.4	10125	9942.16	10044.5	10047.9	9874.9	9844.36	9987.35	9835.65	9942.68	9876.87	9974.07	9979.01	9849	9837.37	9745.01
		RIM(F-B)	6998.81	6996.07	6582.62	6668.78	7114.65	7484.47	7774.34	7159.18	6641.58	6171.1	6433.53	7610.47	8148.9	9058.11	9375.99	7951.55	7535.96	8286.98	8564.3	8752.14	8959.95	9154.58	9709.77	9891.06	9404.47	8989.1	7910.05	7585.33	7947.61	8966.84	9059.42	8800.06	8003.77	7487.66	7681.05	7460.07	7222.58	6565.91	6496.65	7226.82	8280.61	8800.14	8496.46	8727.43	8186.83	7789.31	7370.19
		AIB_base	7061.15	7061.15	7061.15	7061.15	7061.15	7061.15	7061.15	7061.15	7061.15	7061.15	7061.15	7061.15	7061.15	7061.15	7061.15	7061.15	7061.15	7061.15	7061.15	7061.15	7061.15	7061.15	7061.15	7061.15	7061.15	7061.15	7061.15	7061.15	7061.15	7061.15	7061.15	7061.15	7061.15	7061.15	7061.15	7061.15	7061.15	7061.15	7061.15	7061.15	7061.15	7061.15	7061.15	7061.15	7061.15	7061.15	7061.15
		AVA_base	9982.73	9982.73	9982.73	9982.73	9982.73	9982.73	9982.73	9982.73	9982.73	9982.73	9982.73	9982.73	9982.73	9982.73	9982.73	9982.73	9982.73	9982.73	9982.73	9982.73	9982.73	9982.73	9982.73	9982.73	9982.73	9982.73	9982.73	9982.73	9982.73	9982.73	9982.73	9982.73	9982.73	9982.73	9982.73	9982.73	9982.73	9982.73	9982.73	9982.73	9982.73	9982.73	9982.73	9982.73	9982.73	9982.73	9982.73
		RIM_base	7866.17	7866.17	7866.17	7866.17	7866.17	7866.17	7866.17	7866.17	7866.17	7866.17	7866.17	7866.17	7866.17	7866.17	7866.17	7866.17	7866.17	7866.17	7866.17	7866.17	7866.17	7866.17	7866.17	7866.17	7866.17	7866.17	7866.17	7866.17	7866.17	7866.17	7866.17	7866.17	7866.17	7866.17	7866.17	7866.17	7866.17	7866.17	7866.17	7866.17	7866.17	7866.17	7866.17	7866.17	7866.17	7866.17	7866.17
		AIB ∆F/Fbase	0.848806	-3.19765	3.34412	3.85932	1.02381	-2.68561	-8.06752	-10.1476	-5.29344	-3.62122	-3.08827	-3.87551	-5.95115	-5.82147	-9.72769	-11.7116	-6.35178	-2.52593	0.666343	-2.55247	-2.68708	-5.62925	-9.50225	-13.214	-10.4204	-11.339	-6.01773	-1.89595	-1.47883	-1.94801	-3.48365	-4.19961	-5.99575	0.134942	-0.208019	1.05512	11.0499	15.595	16.9685	9.78499	4.30027	4.50168	5.46394	7.09986	5.20255	6.52194	9.50676
		AVA ∆F/Fbase	-3.67386	-2.33021	-2.50138	-1.42266	0.677142	1.35795	3.16297	2.76933	1.9947	1.76954	2.23507	2.01689	2.36128	0.935348	2.27413	2.87606	0.987268	0.547679	-1.56922	-1.60906	-0.954175	-1.52483	0.0164412	-0.223914	-0.676205	-2.01691	-0.896726	-0.0114971	2.30302	0.555352	0.418516	1.49921	1.42543	-0.406379	0.619052	0.65256	-1.08018	-1.38612	0.0462727	-1.47334	-0.40116	-1.06044	-0.086717	-0.0372315	-1.33957	-1.45611	-2.38125
		RIM ∆F/Fbase	-11.0264	-11.0612	-16.3172	-15.2219	-9.55383	-4.85235	-1.16734	-8.98772	-15.5678	-21.5488	-18.2127	-3.25062	3.59425	15.1528	19.1939	1.08552	-4.19778	5.34963	8.87508	11.2632	13.9049	16.3792	23.4371	25.7418	19.556	14.2755	0.557829	-3.57018	1.03541	13.9926	15.1694	11.8723	1.74935	-4.81181	-2.35331	-5.16262	-8.18166	-16.5298	-17.4103	-8.12784	5.26875	11.8733	8.01276	10.949	4.07654	-0.977099	-6.30522
	170226-2	AIB Fluorescence	3020.16	2997.5	2920.88	2947.8	2952.49	2867.11	2988.89	2963.85	2956.68	3045.34	3115.41	3179.47	3209.54	3319.1	3338.69	3318.85	3340.22	3266.72	3244.09	3229.65	3232.81	3324.92	3307.13	3306.87	3364.01	3338.29	3339.93	3408.99	3495.02	3489.06	3507.72	3519.72	3494.61	3513.84	3514.26	3499.71	3522.78	3544.33	3448.02	3514.67	3500.96	3509.63	3502.56	3517.52	3480.51	3498.97	3461.6
	ok	AVA Fluorescence	8264	8247.46	8267.58	8200.87	8355.08	8300.63	8316.98	8431.67	8289.06	8390.09	8219.33	8085.4	8156.9	8160.23	8211.94	8141.18	8247.81	8122.44	8131.97	8314.55	8253.16	8411.74	8272.33	8213.07	8390.15	8211.38	8323.41	8161.48	8304.91	8147.07	8311.19	8204.52	8162.42	8314.38	8207.05	8138.01	8233.4	8156.94	8190.49	8133.77	8205.04	8083.55	8189.82	8101.34	8044.25	8119.07	8087.44
		RIM Fluorescence	3740.89	3802.91	3797.14	3797.63	3739.33	3818.65	3698.11	3750.08	3662.57	3657.22	3630.01	3669.67	3669.72	3667.67	3701.91	3651.23	3665.15	3731.19	3716.98	3804.17	3863.17	3841.06	3809.95	3774.27	3800.7	3822.49	3844.25	3810.67	3860.05	3888.82	3951.74	3974.13	3919.18	4021.18	4111.64	4054.82	4150.33	4253.58	4243.72	4280.81	4239.24	4150.78	4121.19	4190.89	4075.38	4046.46	3941.76
		AIB background	217.972	217.968	214.705	216.774	217.155	217.697	216.744	214.731	218.357	217.189	218.495	218.54	219.508	215.892	217.135	217.677	216.157	217.202	218.105	219.213	216.484	216.282	216.972	214.237	218.611	219.234	214.658	216.916	216.594	217.092	217.94	219.215	217.215	216.335	215.389	216.032	219.073	217.116	216.996	217.914	218.482	218.443	213.342	216.112	219.265	216.744	214.981
		AVA background	275.706	277.848	282.883	281.567	282.993	279.294	276.376	285.681	285.78	281.709	281.238	280.677	284.018	278.738	282.163	281.174	281.94	277.209	275.904	275.351	279.333	274.046	276.738	277.465	281.301	278.681	275.656	285.872	281.053	275.085	274.819	277.142	276.145	280.245	275.504	277.851	276.848	269.216	272.855	279.865	277.121	271.638	274.011	279.929	280.351	279.145	278.904
		RIM background	216.383	212.824	211.553	214.523	214.546	214.088	215.06	211.914	214.351	215.284	215.97	213.286	214.662	211.191	215.529	213.746	215.695	214.034	214.209	215.101	213.116	213.133	214.037	212.237	215.615	216.6	211.935	214.542	214.131	212.766	214.067	217.196	213.105	216.069	215.568	212.957	213.57	213.647	215.092	216.28	216.525	216.361	210.469	212.819	215.316	213.265	213.174
		AIB(F-B)	2802.19	2779.53	2706.17	2731.03	2735.34	2649.41	2772.14	2749.12	2738.33	2828.15	2896.92	2960.93	2990.03	3103.21	3121.56	3101.17	3124.07	3049.52	3025.99	3010.44	3016.32	3108.64	3090.16	3092.63	3145.4	3119.06	3125.28	3192.08	3278.43	3271.97	3289.78	3300.5	3277.4	3297.51	3298.88	3283.68	3303.71	3327.22	3231.02	3296.75	3282.48	3291.18	3289.22	3301.41	3261.25	3282.22	3246.62
		AVA(F-B)	7988.3	7969.61	7984.7	7919.3	8072.09	8021.34	8040.6	8145.99	8003.28	8108.39	7938.09	7804.72	7872.88	7881.49	7929.77	7860.01	7965.87	7845.23	7856.07	8039.2	7973.82	8137.7	7995.59	7935.6	8108.85	7932.7	8047.76	7875.6	8023.85	7871.98	8036.37	7927.38	7886.27	8034.13	7931.55	7860.16	7956.55	7887.73	7917.63	7853.9	7927.92	7811.91	7915.81	7821.41	7763.9	7839.92	7808.54
		RIM(F-B)	3524.5	3590.09	3585.59	3583.11	3524.78	3604.56	3483.05	3538.16	3448.22	3441.94	3414.04	3456.38	3455.06	3456.48	3486.39	3437.48	3449.46	3517.15	3502.77	3589.07	3650.05	3627.93	3595.91	3562.03	3585.08	3605.89	3632.32	3596.13	3645.92	3676.06	3737.67	3756.93	3706.07	3805.12	3896.07	3841.86	3936.76	4039.93	4028.62	4064.53	4022.71	3934.42	3910.72	3978.07	3860.06	3833.19	3728.59
		AIB_base	3096.07	3096.07	3096.07	3096.07	3096.07	3096.07	3096.07	3096.07	3096.07	3096.07	3096.07	3096.07	3096.07	3096.07	3096.07	3096.07	3096.07	3096.07	3096.07	3096.07	3096.07	3096.07	3096.07	3096.07	3096.07	3096.07	3096.07	3096.07	3096.07	3096.07	3096.07	3096.07	3096.07	3096.07	3096.07	3096.07	3096.07	3096.07	3096.07	3096.07	3096.07	3096.07	3096.07	3096.07	3096.07	3096.07	3096.07
		AVA_base	7936.55	7936.55	7936.55	7936.55	7936.55	7936.55	7936.55	7936.55	7936.55	7936.55	7936.55	7936.55	7936.55	7936.55	7936.55	7936.55	7936.55	7936.55	7936.55	7936.55	7936.55	7936.55	7936.55	7936.55	7936.55	7936.55	7936.55	7936.55	7936.55	7936.55	7936.55	7936.55	7936.55	7936.55	7936.55	7936.55	7936.55	7936.55	7936.55	7936.55	7936.55	7936.55	7936.55	7936.55	7936.55	7936.55	7936.55
		RIM_base	3664.08	3664.08	3664.08	3664.08	3664.08	3664.08	3664.08	3664.08	3664.08	3664.08	3664.08	3664.08	3664.08	3664.08	3664.08	3664.08	3664.08	3664.08	3664.08	3664.08	3664.08	3664.08	3664.08	3664.08	3664.08	3664.08	3664.08	3664.08	3664.08	3664.08	3664.08	3664.08	3664.08	3664.08	3664.08	3664.08	3664.08	3664.08	3664.08	3664.08	3664.08	3664.08	3664.08	3664.08	3664.08	3664.08	3664.08
		AIB ∆F/Fbase	-9.49195	-10.2238	-12.5932	-11.7905	-11.6512	-14.4265	-10.4624	-11.2061	-11.5547	-8.6534	-6.43236	-4.3647	-3.42499	0.230514	0.82333	0.164785	0.904336	-1.5034	-2.26355	-2.76571	-2.57572	0.40593	-0.190795	-0.111049	1.5935	0.742518	0.943386	3.10106	5.88998	5.68143	6.25683	6.60308	5.85675	6.50628	6.5505	6.05958	6.70657	7.46585	4.35894	6.48196	6.02099	6.30209	6.23859	6.63228	5.33521	6.01269	4.86255
		AVA ∆F/Fbase	0.652037	0.416607	0.606677	-0.217346	1.70779	1.06831	1.31103	2.63892	0.840809	2.16514	0.0194064	-1.66102	-0.802223	-0.693775	-0.085362	-0.964397	0.369395	-1.1506	-1.01405	1.29334	0.469678	2.53445	0.743903	-0.0118918	2.17095	-0.048545	1.4012	-0.767913	1.10001	-0.8135	1.25772	-0.115488	-0.633459	1.22958	-0.0630476	-0.962494	0.252014	-0.615139	-0.238363	-1.04133	-0.10871	-1.57043	-0.26132	-1.45075	-2.17538	-1.21749	-1.6129
		RIM ∆F/Fbase	-3.8092	-2.01933	-2.14212	-2.20978	-3.80158	-1.62428	-4.94048	-3.43642	-5.89122	-6.06251	-6.82401	-5.6683	-5.70449	-5.66582	-4.84954	-6.18415	-5.85735	-4.00977	-4.40228	-2.04706	-0.382768	-0.986494	-1.8603	-2.78496	-2.15588	-1.58812	-0.866764	-1.85441	-0.495429	0.327016	2.00859	2.53418	1.14624	3.84927	6.33164	4.85203	7.44218	10.2579	9.94925	10.9292	9.78795	7.37832	6.73141	8.56961	5.34885	4.61557	1.76064
	180313-3	AIB Fluorescence	7452.67	7521.5	7482.06	7488.63	7696.38	7731.16	7718.56	7821.97	7748.54	7702.28	7711.35	7724.9	7610.78	7584.66	7617.76	7536.76	7582.18	7527.18	7587.08	7614.89	7720.64	7805.04	7915.82	7861.85	7947.65	8079.47	8181.4	8169.6	8328.67	8484.4	8652.98	8725.39	8693.39	8591.04	8483.5	8378.28	8025.56	7986.94	7859.57	8033.83	7712.38	7613.85	7566.28	7689.78	7616.1	8006.35	8007.65
	ok	AVA Fluorescence	12490	12493.5	12624.7	12631.3	12450.2	12308.7	12492.4	12094.6	12250.9	12319.1	12256.2	12195.7	12090.4	12091.9	12262.7	12466.2	12591.5	12328.8	12431.7	12352.9	12314.4	12298.4	12304.3	12371.5	12276.6	12148	12175.1	11924.5	11978.9	11935.2	11737.2	11693	11672.5	11723.7	11805.4	11854.9	11800.6	12047	12175	12270.3	12220.1	12290.5	12323	12331.9	12350.8	12302	12068.7
		RIM Fluorescence	27277	27328	27348.6	27543.2	27631.1	27679.3	27861.1	27601.6	27564.8	27474.9	27800.9	27617	27596	27726.6	27848.1	27769.9	27718.8	27775.8	27665.9	27642.5	27808.5	27901.9	27779	27939	27847.7	27687.9	27838.5	27566.5	27863.5	27879.3	28050.4	27959.3	28063.8	28068.3	27990.4	28037.5	28015.7	27585.5	27743.6	27875.7	27503.8	27394.2	27335.6	27430.9	27622.1	27587.2	27831.6
		AIB background	223.869	223.527	221.187	223.873	224.669	220.688	225.077	225.546	222.677	223.465	225.905	220.578	223.269	224.346	223.583	220.63	221.258	224.172	224	222.839	226.611	223.609	222.882	223.985	221.404	225.516	222.948	222.649	223.794	221.138	226.194	223.714	222.34	223.531	224.163	224.51	223.032	227.415	223.654	222.961	222.791	223.512	225.039	224.912	225.57	222.308	223.346
		AVA background	329.121	337.596	330.025	336.376	340.805	330.713	325.035	329.259	324.723	328.305	342.011	322.202	325.784	326.489	329.195	339.326	335.333	332.589	336.149	335.379	334.872	325.326	322.727	337.394	337.078	322.387	326.738	316.103	329.064	323.965	320.699	322.876	324.571	314.741	323.631	335.191	335.131	320.926	335.613	325.404	342.121	340.379	333.053	332.248	333.638	333.638	324.77
		RIM background	225.94	227.784	224.518	229.193	225.578	225.236	226.994	227.653	224.252	227.117	224.308	226.056	226.597	227.777	226.821	224.831	224.338	228.416	226.754	227.761	226.784	225.034	225.992	228.248	227.482	226.663	227.272	226.791	225.899	225.913	230.816	225.319	225.067	224.623	224.854	225.977	227.707	228.912	229.191	225.554	223.697	226.157	227.705	227.94	227.77	224.457	224.875
		AIB(F-B)	7228.8	7297.97	7260.87	7264.76	7471.72	7510.48	7493.48	7596.43	7525.87	7478.81	7485.44	7504.32	7387.51	7360.32	7394.18	7316.13	7360.92	7303.01	7363.08	7392.05	7494.03	7581.43	7692.93	7637.86	7726.25	7853.96	7958.46	7946.95	8104.87	8263.27	8426.78	8501.67	8471.05	8367.51	8259.34	8153.77	7802.52	7759.52	7635.92	7810.87	7489.59	7390.34	7341.24	7464.87	7390.53	7784.04	7784.3
		AVA(F-B)	12160.8	12155.9	12294.7	12295	12109.4	11977.9	12167.3	11765.4	11926.1	11990.8	11914.2	11873.5	11764.6	11765.4	11933.5	12126.9	12256.2	11996.2	12095.5	12017.5	11979.5	11973.1	11981.6	12034.1	11939.5	11825.6	11848.4	11608.4	11649.9	11611.3	11416.5	11370.1	11348	11409	11481.8	11519.7	11465.4	11726.1	11839.4	11944.9	11878	11950.1	11990	11999.7	12017.2	11968.4	11744
		RIM(F-B)	27051	27100.2	27124.1	27314	27405.5	27454.1	27634.1	27373.9	27340.6	27247.8	27576.6	27391	27369.4	27498.9	27621.3	27545.1	27494.5	27547.4	27439.1	27414.8	27581.8	27676.9	27553	27710.8	27620.2	27461.2	27611.3	27339.7	27637.6	27653.4	27819.6	27734	27838.7	27843.7	27765.5	27811.5	27788	27356.6	27514.4	27650.1	27280.1	27168	27107.9	27202.9	27394.3	27362.7	27606.7
		AIB_base	7686.32	7686.32	7686.32	7686.32	7686.32	7686.32	7686.32	7686.32	7686.32	7686.32	7686.32	7686.32	7686.32	7686.32	7686.32	7686.32	7686.32	7686.32	7686.32	7686.32	7686.32	7686.32	7686.32	7686.32	7686.32	7686.32	7686.32	7686.32	7686.32	7686.32	7686.32	7686.32	7686.32	7686.32	7686.32	7686.32	7686.32	7686.32	7686.32	7686.32	7686.32	7686.32	7686.32	7686.32	7686.32	7686.32	7686.32
		AVA_base	11862.1	11862.1	11862.1	11862.1	11862.1	11862.1	11862.1	11862.1	11862.1	11862.1	11862.1	11862.1	11862.1	11862.1	11862.1	11862.1	11862.1	11862.1	11862.1	11862.1	11862.1	11862.1	11862.1	11862.1	11862.1	11862.1	11862.1	11862.1	11862.1	11862.1	11862.1	11862.1	11862.1	11862.1	11862.1	11862.1	11862.1	11862.1	11862.1	11862.1	11862.1	11862.1	11862.1	11862.1	11862.1	11862.1	11862.1
		RIM_base	27504.2	27504.2	27504.2	27504.2	27504.2	27504.2	27504.2	27504.2	27504.2	27504.2	27504.2	27504.2	27504.2	27504.2	27504.2	27504.2	27504.2	27504.2	27504.2	27504.2	27504.2	27504.2	27504.2	27504.2	27504.2	27504.2	27504.2	27504.2	27504.2	27504.2	27504.2	27504.2	27504.2	27504.2	27504.2	27504.2	27504.2	27504.2	27504.2	27504.2	27504.2	27504.2	27504.2	27504.2	27504.2	27504.2	27504.2
		AIB ∆F/Fbase	-5.95235	-5.05244	-5.53506	-5.4845	-2.79198	-2.28769	-2.50877	-1.16947	-2.08745	-2.69961	-2.61337	-2.36776	-3.88754	-4.24127	-3.80071	-4.81616	-4.23341	-4.98683	-4.20528	-3.82839	-2.50167	-1.36461	0.0861115	-0.63037	0.519531	2.18103	3.54059	3.39096	5.44551	7.50621	9.63357	10.6079	10.2095	8.86242	7.45509	6.08165	1.51189	0.952417	-0.655674	1.62044	-2.55938	-3.85068	-4.48946	-2.88101	-3.84826	1.27146	1.27482
		AVA ∆F/Fbase	2.51828	2.47698	3.64646	3.64893	2.08445	0.97641	2.57317	-0.815505	0.539658	1.08468	0.439246	0.0961454	-0.822232	-0.815319	0.601586	2.23191	3.32188	1.13067	1.96764	1.31019	0.989494	0.935734	1.00686	1.44955	0.652336	-0.307568	-0.11584	-2.13889	-1.78941	-2.11477	-3.75656	-4.14762	-4.33444	-3.81987	-3.20612	-2.88678	-3.34423	-1.14658	-0.191417	0.698095	0.133618	0.741511	1.07786	1.1595	1.30738	0.895775	-0.996054
		RIM ∆F/Fbase	-1.64775	-1.46909	-1.38198	-0.691552	-0.358865	-0.18242	0.472287	-0.473837	-0.594971	-0.932268	0.263261	-0.411846	-0.490231	-0.0195139	0.425607	0.148435	-0.0355187	0.157023	-0.236808	-0.325227	0.281869	0.627772	0.177216	0.750997	0.421749	-0.156296	0.389169	-0.598192	0.484779	0.542367	1.1465	0.835391	1.21606	1.23414	0.949962	1.11725	1.03187	-0.536674	0.0368338	0.530412	-0.814781	-1.22234	-1.44087	-1.09551	-0.399601	-0.514572	0.372582
	160927-2	AIB Fluorescence	1539.39	1457.78	1476.81	1459.81	1441.18	1468.02	1526.51	1490.19	1479.99	1511.93	1543.93	1536.37	1507.67	1528.39	1476.97	1535.35	1507.75	1522.78	1538.2	1522.83	1490.28	1484.44	1510.11	1481.85	1459.42	1472.29	1498.93	1504.2	1462.51	1442.43	1435.48	1450.18	1428.82	1426.79	1443.77	1419.28	1392.7	1459.42	1446.41	1493.86	1518.28	1524.16	1502.83	1486.12	1524.91	1494.31	1497.05
	ok	AVA Fluorescence	2479.59	2433.45	2386.93	2315.43	2324.14	2268.38	2352.24	2324.82	2323.93	2483.37	2506.36	2552.83	2558.16	2598.8	2537.03	2573.46	2562.33	2570.43	2579.55	2513.29	2452.97	2442.69	2457.83	2483.69	2405.72	2410.97	2401.96	2428.96	2334.31	2303.12	2320.8	2241.45	2175.76	2186.75	2195.61	2192.1	2140.52	2192.97	2343.63	2395.33	2409.93	2454.2	2484.07	2479.25	2516.02	2550.48	2543.55
		RIM Fluorescence	984.069	983.879	962.033	963.746	957.422	953.704	930.175	956.423	995.028	1016.59	1035.01	1039.66	1059.06	1061.19	1060.76	1081.58	1089.41	1074.5	1088.71	1068.43	1084.94	1084.05	1095.94	1085.16	1115.04	1102.15	1115.74	1070.95	1092.51	1060.16	1045.17	1031.17	1001.89	992.822	995.741	975.598	977.873	982.54	1009.31	1018.2	1050.16	1060.2	1088.25	1103.62	1085.94	1082.73	1088.59
		AIB background	230.574	231.69	232.452	232.609	228.295	233.273	230.968	230.641	233.578	230.735	231.299	231.017	233.4	231.133	233.847	233.886	233.437	230.249	228.314	231.873	228.733	232.434	232.118	233.329	231.865	230.497	233.348	230.908	231.275	231.471	230.71	230.161	232.729	232.127	231.295	232.073	229.452	231.641	231.273	236.267	231.774	229.497	237.619	230.422	232.086	232.8	227.942
		AVA background	257.014	259.291	249.688	254.34	251.365	255.865	252.954	259.135	257.702	253.145	266.787	255.22	254.259	257.266	258.106	252.511	250.567	262.22	256.309	254.27	252.691	253.202	254.11	252.908	254.206	256.007	250.496	248.872	254.78	250.348	254.404	252.22	256	252.16	255.465	251.713	250.791	248.56	252.699	249.975	250.851	256.876	256.34	256.933	259.479	259.603	253.273
		RIM background	232.789	233.798	233.978	236.583	235.735	232.314	234.351	236.523	234.877	236.744	236.082	233.271	235.258	235.114	234.449	235.695	234.329	236.161	234.847	232.299	235.733	237.576	237.518	235.94	233.456	233.768	237.871	235.406	236.039	234.697	234.252	236.187	236.198	236.417	235.172	234.953	236.462	232.656	235.342	234.194	236.843	233.731	238.273	233.578	235.316	232.983	231.361
		AIB(F-B)	1308.82	1226.09	1244.36	1227.21	1212.88	1234.75	1295.55	1259.55	1246.41	1281.19	1312.63	1305.35	1274.27	1297.26	1243.12	1301.46	1274.31	1292.53	1309.88	1290.96	1261.55	1252	1277.99	1248.52	1227.55	1241.79	1265.58	1273.29	1231.24	1210.96	1204.77	1220.02	1196.09	1194.66	1212.47	1187.21	1163.25	1227.78	1215.14	1257.59	1286.51	1294.66	1265.21	1255.69	1292.82	1261.51	1269.11
		AVA(F-B)	2222.58	2174.16	2137.24	2061.09	2072.78	2012.52	2099.28	2065.69	2066.23	2230.23	2239.57	2297.61	2303.9	2341.54	2278.93	2320.95	2311.76	2308.21	2323.24	2259.02	2200.28	2189.49	2203.72	2230.78	2151.52	2154.96	2151.46	2180.09	2079.53	2052.77	2066.4	1989.23	1919.76	1934.59	1940.14	1940.38	1889.73	1944.41	2090.93	2145.35	2159.08	2197.32	2227.73	2222.32	2256.54	2290.88	2290.28
		RIM(F-B)	751.28	750.081	728.055	727.163	721.687	721.39	695.824	719.9	760.151	779.844	798.929	806.388	823.805	826.075	826.313	845.88	855.082	838.337	853.859	836.131	849.207	846.477	858.426	849.218	881.58	868.384	877.867	835.54	856.471	825.463	810.917	794.987	765.695	756.405	760.569	740.645	741.411	749.884	773.968	784.004	813.317	826.467	849.98	870.038	850.621	849.745	857.229
		AIB_base	1256.37	1256.37	1256.37	1256.37	1256.37	1256.37	1256.37	1256.37	1256.37	1256.37	1256.37	1256.37	1256.37	1256.37	1256.37	1256.37	1256.37	1256.37	1256.37	1256.37	1256.37	1256.37	1256.37	1256.37	1256.37	1256.37	1256.37	1256.37	1256.37	1256.37	1256.37	1256.37	1256.37	1256.37	1256.37	1256.37	1256.37	1256.37	1256.37	1256.37	1256.37	1256.37	1256.37	1256.37	1256.37	1256.37	1256.37
		AVA_base	2163.34	2163.34	2163.34	2163.34	2163.34	2163.34	2163.34	2163.34	2163.34	2163.34	2163.34	2163.34	2163.34	2163.34	2163.34	2163.34	2163.34	2163.34	2163.34	2163.34	2163.34	2163.34	2163.34	2163.34	2163.34	2163.34	2163.34	2163.34	2163.34	2163.34	2163.34	2163.34	2163.34	2163.34	2163.34	2163.34	2163.34	2163.34	2163.34	2163.34	2163.34	2163.34	2163.34	2163.34	2163.34	2163.34	2163.34
		RIM_base	806.915	806.915	806.915	806.915	806.915	806.915	806.915	806.915	806.915	806.915	806.915	806.915	806.915	806.915	806.915	806.915	806.915	806.915	806.915	806.915	806.915	806.915	806.915	806.915	806.915	806.915	806.915	806.915	806.915	806.915	806.915	806.915	806.915	806.915	806.915	806.915	806.915	806.915	806.915	806.915	806.915	806.915	806.915	806.915	806.915	806.915	806.915
		AIB ∆F/Fbase	4.17476	-2.41001	-0.955659	-2.32126	-3.46137	-1.72072	3.1183	0.253222	-0.792331	1.97589	4.47842	3.89889	1.42477	3.25473	-1.05412	3.58903	1.4282	2.87793	4.25937	2.75297	0.41249	-0.347478	1.72118	-0.624785	-2.29372	-1.16038	0.733177	1.34693	-2.00034	-3.61443	-4.10672	-2.89315	-4.7976	-4.91174	-3.49393	-5.50456	-7.41165	-2.27526	-3.28173	0.0974555	2.39869	3.04802	0.703727	-0.0536944	2.90165	0.409227	1.01375
		AVA ∆F/Fbase	2.73806	0.499909	-1.20666	-4.72663	-4.18645	-6.97195	-2.96117	-4.51418	-4.48917	3.09164	3.52342	6.20649	6.49715	8.237	5.34274	7.28505	6.86057	6.69652	7.39128	4.42272	1.7073	1.20849	1.86617	3.11729	-0.546665	-0.387421	-0.549253	0.774161	-3.87411	-5.11131	-4.48117	-8.04857	-11.2595	-10.5742	-10.3174	-10.3063	-12.6478	-10.1199	-3.34747	-0.831686	-0.197067	1.57057	2.97603	2.72605	4.30804	5.89526	5.86743
		RIM ∆F/Fbase	-6.89481	-7.0434	-9.77306	-9.8836	-10.5622	-10.599	-13.7674	-10.7837	-5.79544	-3.35491	-0.989732	-0.0653476	2.09312	2.37444	2.40393	4.82885	5.96924	3.89405	5.81767	3.62067	5.24116	4.90283	6.38366	5.24252	9.2531	7.61774	8.79296	3.54742	6.14138	2.29859	0.495926	-1.47826	-5.10838	-6.25968	-5.74364	-8.2128	-8.11787	-7.06782	-4.08312	-2.83937	0.793355	2.42302	5.33695	7.82272	5.41639	5.30783	6.23531
	170226-1	AIB Fluorescence	4478.63	4591.98	4533.6	4488.63	4431.49	4387.09	4360.39	4356.99	4278.5	4233.78	4214.24	4197.23	4192.87	4148.29	4207.09	4160.69	4184.53	4121.29	4037.83	4017.58	3837.26	3869.55	3825.74	3837.38	3840.12	3867.86	3838.66	3908.6	3909.46	3914.89	3880.49	3967.69	3897.3	3942.63	3910.25	3968.86	3938.08	4053.62	3987.44	3974.26	4030.86	4054.91	4057.49	4085.92	4150.4	4168.87	4215.98
	ok	AVA Fluorescence	5717.41	5720.03	5611.32	5620.5	5619.88	5589.37	5488.27	5495.31	5360.94	5476.1	5448.16	5339.36	5324.08	5304.27	5376.76	5318.83	5443.86	5373.42	5473.14	5464.36	5400.49	5437.15	5465.59	5423.52	5342.5	5240.59	5153.88	5104.51	5040.99	4941.63	4914.85	5064.03	4946.23	4958.52	4889.25	4898.72	4926.88	4939.19	4829.35	4773.56	4755.58	4694.92	4683.89	4688.14	4722.84	4699.24	4782.37
		RIM Fluorescence	3309.98	3408.2	3415.42	3349.78	3329.64	3416.38	3465.15	3414.79	3488.56	3536.59	3535.72	3527.61	3561.01	3644.72	3621.53	3644.66	3653.87	3688.43	3686.06	3653.85	3649.05	3606.57	3637.33	3493.86	3436.11	3391.59	3389.54	3296.31	3356.67	3317.95	3225.7	3248.86	3233.61	3228.73	3274.46	3271.12	3256.6	3168.01	3131.62	3123.44	3071.8	3097.25	3078.51	3085.33	3103.21	3105.84	3110.51
		AIB background	227.99	232.607	232.321	237.029	230.53	235.444	232.434	231.535	235.595	229.782	230.276	234.35	235.921	231.103	232.427	231.645	230.995	234.24	230.065	233.643	231.158	231.854	231.818	234.813	234.854	232.631	231.688	232.415	231.76	232.983	227.839	231.468	233.568	234.11	225.789	232.528	232.849	233.489	234.386	230.897	232.911	233.712	234.988	229.897	233.029	232.118	231.775
		AVA background	244.817	245.976	244.742	245.582	247.466	246.988	247.962	245.082	244.981	244.916	246.587	249.096	248.276	246.133	246.365	248.263	244.532	244.495	246.811	245.998	245.338	247.809	245.824	245.932	246.852	245.113	242.928	246.406	245.846	245.287	246.032	245.563	242.985	244.299	246.193	247.647	245.49	244.456	246.741	247.137	247.483	244.816	245.432	245.49	245.643	243.744	245.817
		RIM background	232.619	235.247	233.938	230.496	232.513	231.29	229.595	228.134	234.185	230.254	235.197	234.693	234.511	231.278	234.508	232.281	232.427	228.969	231.513	229.77	234.062	230.998	229.808	232.993	234.125	231.273	233.06	234.118	233.365	233.156	228.453	233.614	232.463	231.602	229.101	227.921	230.041	231.053	234.067	234.046	231.703	232.089	237.355	231.964	230.619	228.765	231.254
		AIB(F-B)	4250.64	4359.38	4301.28	4251.6	4200.96	4151.65	4127.96	4125.45	4042.91	4003.99	3983.97	3962.88	3956.95	3917.19	3974.66	3929.05	3953.54	3887.05	3807.77	3783.94	3606.1	3637.69	3593.93	3602.57	3605.27	3635.23	3606.97	3676.18	3677.7	3681.91	3652.66	3736.22	3663.73	3708.52	3684.46	3736.33	3705.23	3820.13	3753.06	3743.37	3797.95	3821.2	3822.5	3856.03	3917.37	3936.75	3984.2
		AVA(F-B)	5472.59	5474.05	5366.58	5374.91	5372.42	5342.38	5240.31	5250.23	5115.96	5231.18	5201.57	5090.26	5075.8	5058.13	5130.4	5070.57	5199.33	5128.93	5226.33	5218.36	5155.15	5189.35	5219.77	5177.58	5095.65	4995.47	4910.95	4858.1	4795.14	4696.34	4668.81	4818.47	4703.24	4714.22	4643.06	4651.07	4681.39	4694.74	4582.61	4526.43	4508.1	4450.1	4438.46	4442.65	4477.2	4455.49	4536.56
		RIM(F-B)	3077.36	3172.95	3181.48	3119.28	3097.13	3185.09	3235.56	3186.65	3254.38	3306.34	3300.53	3292.92	3326.49	3413.45	3387.02	3412.38	3421.45	3459.46	3454.55	3424.08	3414.99	3375.57	3407.53	3260.87	3201.99	3160.32	3156.48	3062.19	3123.31	3084.79	2997.24	3015.24	3001.14	2997.13	3045.36	3043.2	3026.56	2936.95	2897.55	2889.39	2840.1	2865.16	2841.15	2853.37	2872.59	2877.07	2879.26
		AIB_base	3868.74	3868.74	3868.74	3868.74	3868.74	3868.74	3868.74	3868.74	3868.74	3868.74	3868.74	3868.74	3868.74	3868.74	3868.74	3868.74	3868.74	3868.74	3868.74	3868.74	3868.74	3868.74	3868.74	3868.74	3868.74	3868.74	3868.74	3868.74	3868.74	3868.74	3868.74	3868.74	3868.74	3868.74	3868.74	3868.74	3868.74	3868.74	3868.74	3868.74	3868.74	3868.74	3868.74	3868.74	3868.74	3868.74	3868.74
		AVA_base	4925.89	4925.89	4925.89	4925.89	4925.89	4925.89	4925.89	4925.89	4925.89	4925.89	4925.89	4925.89	4925.89	4925.89	4925.89	4925.89	4925.89	4925.89	4925.89	4925.89	4925.89	4925.89	4925.89	4925.89	4925.89	4925.89	4925.89	4925.89	4925.89	4925.89	4925.89	4925.89	4925.89	4925.89	4925.89	4925.89	4925.89	4925.89	4925.89	4925.89	4925.89	4925.89	4925.89	4925.89	4925.89	4925.89	4925.89
		RIM_base	3126.9	3126.9	3126.9	3126.9	3126.9	3126.9	3126.9	3126.9	3126.9	3126.9	3126.9	3126.9	3126.9	3126.9	3126.9	3126.9	3126.9	3126.9	3126.9	3126.9	3126.9	3126.9	3126.9	3126.9	3126.9	3126.9	3126.9	3126.9	3126.9	3126.9	3126.9	3126.9	3126.9	3126.9	3126.9	3126.9	3126.9	3126.9	3126.9	3126.9	3126.9	3126.9	3126.9	3126.9	3126.9	3126.9	3126.9
		AIB ∆F/Fbase	9.87143	12.6822	11.1803	9.8964	8.58735	7.31272	6.7004	6.63568	4.50191	3.49613	2.97852	2.43353	2.28002	1.25235	2.73789	1.55893	2.19188	0.473357	-1.57599	-2.1919	-6.7888	-5.97213	-7.10338	-6.87997	-6.81023	-6.03587	-6.76624	-4.97723	-4.93789	-4.82917	-5.58534	-3.42533	-5.29902	-4.1414	-4.76323	-3.42241	-4.22631	-1.25648	-2.99012	-3.24059	-1.82985	-1.22888	-1.19525	-0.328584	1.25715	1.75796	2.98462
		AVA ∆F/Fbase	11.0984	11.1281	8.94636	9.1155	9.06477	8.45499	6.3829	6.58421	3.85849	6.19766	5.59651	3.33686	3.04323	2.68455	4.15159	2.93693	5.55101	4.12169	6.09912	5.93736	4.65414	5.34827	5.96588	5.10949	3.4462	1.4125	-0.303436	-1.37624	-2.6544	-4.66017	-5.21897	-2.18088	-4.52009	-4.29715	-5.74188	-5.57921	-4.96362	-4.69267	-6.9689	-8.10959	-8.48167	-9.65904	-9.89534	-9.81026	-9.10896	-9.54957	-7.90392
		RIM ∆F/Fbase	-1.58437	1.47258	1.74551	-0.243746	-0.952307	1.86073	3.47479	1.91081	4.07666	5.73846	5.55256	5.30925	6.38297	9.16377	8.31875	9.12955	9.41961	10.6353	10.4783	9.50372	9.21318	7.95244	8.97438	4.28434	2.4012	1.06854	0.945864	-2.06967	-0.115089	-1.34685	-4.14658	-3.57103	-4.02186	-4.15033	-2.60791	-2.67705	-3.20914	-6.07478	-7.33472	-7.59568	-9.17219	-8.37063	-9.13845	-8.74794	-8.13302	-7.98975	-7.9198
	180602-002	AIB Fluorescence	1265.29	1221.61	1252.15	1239.43	1206.88	1156.29	1133.68	1105.24	1143.37	1145.09	1200.97	1198.98	1246.57	1274.56	1272.32	1263.88	1281.41	1303.43	1310.49	1295.13	1286.85	1288.82	1293.09	1278.24	1303.27	1214.48	1285.62	1305.41	1269.46	1292.93	1239.25	1227.63	1240.2	1256.79	1233	1197.43	1229.42	1211.86	1219.27	1225.06	1283.26	1306.13	1281.43	1245	1264.09	1238.72	1210.24
	ok	AVA Fluorescence	1768.5	1750.4	1689.06	1648.54	1588.9	1549.75	1509.24	1511.98	1575.42	1695.95	1813.05	1887.17	1913.53	1943.99	1946.99	1956.29	1947.89	1944.63	1966.71	1944	1972.56	1977.99	1943.46	1954.33	1957.29	1941.02	1956.18	1933.62	1925.43	1918.18	1897.88	1849.35	1833.35	1881.84	1854.24	1855.47	1861.88	1830.89	1869.06	1896.49	1899.02	1899.66	1924.9	1951.16	1929.77	1926.66	1890.5
		RIM Fluorescence	6401.93	6447.12	6327.98	6259.99	6196.61	6102.7	6029.1	5967.81	5883.73	5896.65	5943.56	5879.3	5940	5862.55	5919.36	6048.69	6024.87	6006.37	6041.04	6061.06	6143.62	6149.66	6107.41	6175.3	6294.36	6273.75	6285.3	6265.34	6315.27	6336.21	6343.67	6284.91	6259.37	6276.37	6289.36	6255.16	6181.09	6230.18	6311.09	6256.61	6376.81	6426.69	6570.5	6625.58	6609.75	6638.23	6659.91
		AIB background	269.489	276.665	263.264	279.077	273.766	273.365	270.349	262.066	264.764	272.514	272.486	272.912	275.39	274.066	267.181	271.349	263.995	260.451	279.431	276.747	267.261	281.396	272.635	278.56	277.904	273.137	265.412	284.404	270.723	279.942	276.126	274.423	278.17	267.841	263.525	266.747	268.731	264.212	273.431	270.36	274.093	281.107	277.519	273.58	280.088	276.871	277.676
		AVA background	252.644	254.124	249.076	252.351	249.684	253.55	247.763	241.661	246.419	247.299	254.495	245.289	250.813	254.263	246.016	250.999	250.289	246.51	257.914	250.795	252.548	254.385	255.694	245.882	260.377	246.592	247.554	251.388	247.539	247.941	246.676	254.59	249.742	251.748	247.614	251.48	251.94	243.236	251.373	247.88	251.483	251.375	247.364	251.877	253.085	250.182	256.258
		RIM background	270.237	270.613	275.221	285.359	280.088	272.717	275.204	271.583	271.644	268.377	276.619	277.472	277.257	290.06	269.227	278.147	284.601	270.301	290.234	286.047	272.297	282.049	279.181	273.897	280.672	280.096	278.503	280.015	270.467	279.438	270.472	280.768	272.109	270.944	277.796	279.08	274.905	277.887	278.9	274.551	271.358	274.534	276.786	282.178	273.356	275.868	273.574
		AIB(F-B)	995.797	944.941	988.885	960.355	933.117	882.923	863.33	843.172	878.605	872.575	928.481	926.065	971.178	1000.49	1005.14	992.534	1017.41	1042.98	1031.06	1018.38	1019.59	1007.42	1020.45	999.68	1025.36	941.338	1020.21	1021.01	998.735	1012.99	963.122	953.211	962.026	988.954	969.475	930.687	960.686	947.649	945.834	954.703	1009.17	1025.03	1003.91	971.42	984.004	961.846	932.567
		AVA(F-B)	1515.86	1496.28	1439.98	1396.19	1339.22	1296.2	1261.47	1270.32	1329	1448.65	1558.55	1641.89	1662.71	1689.72	1700.97	1705.29	1697.61	1698.12	1708.8	1693.2	1720.01	1723.6	1687.77	1708.45	1696.91	1694.43	1708.62	1682.23	1677.89	1670.24	1651.2	1594.77	1583.61	1630.09	1606.63	1603.99	1609.94	1587.66	1617.69	1648.61	1647.53	1648.29	1677.54	1699.28	1676.69	1676.48	1634.24
		RIM(F-B)	6131.69	6176.51	6052.76	5974.63	5916.52	5829.99	5753.9	5696.23	5612.08	5628.27	5666.94	5601.83	5662.74	5572.49	5650.14	5770.54	5740.27	5736.07	5750.8	5775.01	5871.33	5867.61	5828.23	5901.4	6013.68	5993.65	6006.8	5985.32	6044.8	6056.77	6073.2	6004.15	5987.26	6005.43	6011.56	5976.08	5906.18	5952.29	6032.19	5982.06	6105.45	6152.16	6293.71	6343.41	6336.39	6362.36	6386.34
		AIB_base	972.333	972.333	972.333	972.333	972.333	972.333	972.333	972.333	972.333	972.333	972.333	972.333	972.333	972.333	972.333	972.333	972.333	972.333	972.333	972.333	972.333	972.333	972.333	972.333	972.333	972.333	972.333	972.333	972.333	972.333	972.333	972.333	972.333	972.333	972.333	972.333	972.333	972.333	972.333	972.333	972.333	972.333	972.333	972.333	972.333	972.333	972.333
		AVA_base	1606.62	1606.62	1606.62	1606.62	1606.62	1606.62	1606.62	1606.62	1606.62	1606.62	1606.62	1606.62	1606.62	1606.62	1606.62	1606.62	1606.62	1606.62	1606.62	1606.62	1606.62	1606.62	1606.62	1606.62	1606.62	1606.62	1606.62	1606.62	1606.62	1606.62	1606.62	1606.62	1606.62	1606.62	1606.62	1606.62	1606.62	1606.62	1606.62	1606.62	1606.62	1606.62	1606.62	1606.62	1606.62	1606.62	1606.62
		RIM_base	5969.44	5969.44	5969.44	5969.44	5969.44	5969.44	5969.44	5969.44	5969.44	5969.44	5969.44	5969.44	5969.44	5969.44	5969.44	5969.44	5969.44	5969.44	5969.44	5969.44	5969.44	5969.44	5969.44	5969.44	5969.44	5969.44	5969.44	5969.44	5969.44	5969.44	5969.44	5969.44	5969.44	5969.44	5969.44	5969.44	5969.44	5969.44	5969.44	5969.44	5969.44	5969.44	5969.44	5969.44	5969.44	5969.44	5969.44
		AIB ∆F/Fbase	2.41309	-2.8172	1.70226	-1.23197	-4.03319	-9.19542	-11.2105	-13.2836	-9.63951	-10.2596	-4.51002	-4.75849	-0.11878	2.89619	3.37357	2.07752	4.63633	7.26606	6.03977	4.73581	4.86017	3.60894	4.94898	2.81242	5.45402	-3.18775	4.92367	5.00614	2.71524	4.18096	-0.947337	-1.96663	-1.06006	1.70935	-0.293948	-4.28311	-1.1979	-2.53873	-2.7253	-1.81321	3.78801	5.41926	3.24774	-0.0939102	1.20021	-1.07856	-4.0898
		AVA ∆F/Fbase	-5.64916	-6.86763	-10.3719	-13.0977	-16.6435	-19.3211	-21.4826	-20.9321	-17.2794	-9.83234	-2.99154	2.19533	3.49172	5.17288	5.87315	6.14162	5.66349	5.69545	6.36008	5.38943	7.05806	7.28156	5.0513	6.33859	5.62028	5.46552	6.34922	4.70652	4.43637	3.96038	2.77509	-0.737572	-1.4318	1.46127	0.000933431	-0.163312	0.207083	-1.18	0.689346	2.61406	2.54684	2.59371	4.41443	5.76801	4.36159	4.34851	1.71964
		RIM ∆F/Fbase	2.71807	3.46876	1.39573	0.0868862	-0.886557	-2.33616	-3.61079	-4.57681	-5.98647	-5.71521	-5.06755	-6.15821	-5.13781	-6.64979	-5.34899	-3.332	-3.83902	-3.90942	-3.66263	-3.25708	-1.64363	-1.70579	-2.36552	-1.13979	0.741177	0.405614	0.62585	0.266038	1.26245	1.46299	1.73816	0.581376	0.29856	0.602885	0.705593	0.111198	-1.05969	-0.287293	1.05119	0.211409	2.27844	3.06083	5.43222	6.26465	6.14717	6.58223	6.98386
	180602-006	AIB Fluorescence	3965.19	4063.18	4075.21	3989.95	3953.72	3987.29	3945.74	3891.46	3690.14	3765.89	3827.87	3847.5	3879.85	3871.32	3749.94	3910.38	3835.56	3696.73	3794.01	3770.19	3689.06	3682.67	3547.06	3490.47	3491.42	3475.38	3504.9	3572.97	3604.47	3661.11	3615.03	3549.86	3550.01	3397.85	3397.97	3429.21	3394.61	3460.01	3495.33	3504.81	3569.77	3642.79	3545.43	3570.18	3505.29	3472.69	3571.62
	ok	AVA Fluorescence	9837.59	9731.35	9784.05	9711.61	9651.85	9799.06	9850.38	9932.13	9842.18	9899.86	10112.1	10123.6	10083	10044.7	10002	10109.2	9919.1	10109.7	9999.96	9906.51	9986.93	9936.43	9776.59	9813.11	9435.8	9485.62	9521.01	9609.37	9658.41	9590.75	9573.18	9558.53	9542.96	9647.94	9562.04	9494.58	9480.5	9607.83	9732.02	9601.53	9582.42	9678.78	9638.05	9473.93	9449.6	9238.21	9369.48
		RIM Fluorescence	4415.01	4387.26	4397.06	4371.19	4344.49	4372.05	4341.7	4348.52	4286.56	4252.35	4238.7	4168.3	4180.86	4171.22	4126.86	4147.66	4136.5	4124.08	4161.61	4105.16	4025.25	4109.88	4042.28	4047.87	4039.68	4066.53	4116.43	4143.85	4176.84	4148.41	4204.6	4232.18	4289.95	4263.66	4237.12	4324.08	4278.26	4305.9	4289.1	4205.2	4276.13	4283.22	4338.28	4306.5	4316.95	4315.01	4238.21
		AIB background	316.938	316.11	317.563	309.31	315.742	315.494	314.14	315.748	310.829	314.104	316.202	316.646	316.21	317.827	315.75	309.25	308.721	311.01	303.544	311.227	310.708	321.346	305.852	316.31	310.465	318.606	322.294	320.465	313.677	320.421	318.34	311.429	316.383	310.894	315.012	311.154	317.562	312.852	315.385	311.435	306.89	314.948	310.463	316.208	310.029	308.008	304.9
		AVA background	236.206	227.461	229.539	230.343	226.501	225.56	228.375	232.539	229.366	228.653	234.417	228.145	227.053	226.541	232.888	228.99	227.916	231.539	231.415	225.714	227.87	229.899	232.745	237.265	231.718	231.352	235.987	226.371	230.08	233.985	229.859	229.01	232.2	231.56	231.383	232.381	230.368	229.867	230.52	227.328	226.813	235.581	227.398	233.025	226.577	229.678	225.495
		RIM background	254.816	247.856	250.487	254.669	257.769	254.456	248.684	254.102	252.34	257.436	252.951	249.891	250.389	253.593	253.824	259.398	247.391	251.036	250.776	242.918	245.3	243.756	243.762	254.671	252.569	250.2	257.151	254.962	252.064	255.469	249.6	258.431	249.113	254.691	252.449	250.611	248.722	254.6	247.396	252.658	247.109	249.68	246.189	244.849	244.744	243.913	244.149
		AIB(F-B)	3648.25	3747.07	3757.64	3680.64	3637.98	3671.8	3631.6	3575.71	3379.31	3451.79	3511.67	3530.85	3563.64	3553.49	3434.19	3601.13	3526.84	3385.73	3490.47	3458.97	3378.35	3361.32	3241.21	3174.16	3180.95	3156.78	3182.61	3252.5	3290.79	3340.69	3296.69	3238.43	3233.63	3086.95	3082.95	3118.06	3077.05	3147.15	3179.95	3193.38	3262.88	3327.84	3234.97	3253.97	3195.27	3164.68	3266.72
		AVA(F-B)	9601.39	9503.89	9554.51	9481.27	9425.35	9573.5	9622	9699.59	9612.81	9671.21	9877.64	9895.44	9855.91	9818.16	9769.16	9880.2	9691.18	9878.14	9768.55	9680.79	9759.06	9706.53	9543.84	9575.84	9204.08	9254.26	9285.02	9383	9428.33	9356.77	9343.32	9329.52	9310.76	9416.38	9330.66	9262.2	9250.13	9377.97	9501.5	9374.2	9355.61	9443.2	9410.65	9240.91	9223.02	9008.53	9143.99
		RIM(F-B)	4160.19	4139.41	4146.57	4116.52	4086.72	4117.59	4093.01	4094.42	4034.22	3994.91	3985.75	3918.41	3930.47	3917.63	3873.04	3888.26	3889.1	3873.05	3910.84	3862.25	3779.95	3866.12	3798.52	3793.2	3787.12	3816.33	3859.28	3888.89	3924.78	3892.94	3955	3973.75	4040.84	4008.97	3984.67	4073.47	4029.54	4051.3	4041.7	3952.54	4029.02	4033.54	4092.09	4061.65	4072.21	4071.1	3994.06
		AIB_base	3362.38	3362.38	3362.38	3362.38	3362.38	3362.38	3362.38	3362.38	3362.38	3362.38	3362.38	3362.38	3362.38	3362.38	3362.38	3362.38	3362.38	3362.38	3362.38	3362.38	3362.38	3362.38	3362.38	3362.38	3362.38	3362.38	3362.38	3362.38	3362.38	3362.38	3362.38	3362.38	3362.38	3362.38	3362.38	3362.38	3362.38	3362.38	3362.38	3362.38	3362.38	3362.38	3362.38	3362.38	3362.38	3362.38	3362.38
		AVA_base	9481.62	9481.62	9481.62	9481.62	9481.62	9481.62	9481.62	9481.62	9481.62	9481.62	9481.62	9481.62	9481.62	9481.62	9481.62	9481.62	9481.62	9481.62	9481.62	9481.62	9481.62	9481.62	9481.62	9481.62	9481.62	9481.62	9481.62	9481.62	9481.62	9481.62	9481.62	9481.62	9481.62	9481.62	9481.62	9481.62	9481.62	9481.62	9481.62	9481.62	9481.62	9481.62	9481.62	9481.62	9481.62	9481.62	9481.62
		RIM_base	3980.06	3980.06	3980.06	3980.06	3980.06	3980.06	3980.06	3980.06	3980.06	3980.06	3980.06	3980.06	3980.06	3980.06	3980.06	3980.06	3980.06	3980.06	3980.06	3980.06	3980.06	3980.06	3980.06	3980.06	3980.06	3980.06	3980.06	3980.06	3980.06	3980.06	3980.06	3980.06	3980.06	3980.06	3980.06	3980.06	3980.06	3980.06	3980.06	3980.06	3980.06	3980.06	3980.06	3980.06	3980.06	3980.06	3980.06
		AIB ∆F/Fbase	8.502	11.4409	11.7554	9.4652	8.19647	9.20228	8.00682	6.34459	0.50343	2.65907	4.43986	5.01043	5.98553	5.68371	2.13563	7.1007	4.89112	0.694289	3.80935	2.87258	0.475063	-0.0315628	-3.60372	-5.59796	-5.39578	-6.11482	-5.34665	-3.26782	-2.1292	-0.645077	-1.95368	-3.68642	-3.82912	-8.19141	-8.31038	-7.26636	-8.4859	-6.40101	-5.42569	-5.02625	-2.9592	-1.02719	-3.78932	-3.22418	-4.97014	-5.87975	-2.84493
		AVA ∆F/Fbase	1.26309	0.234858	0.768766	-0.0037411	-0.593512	0.969046	1.48051	2.29884	1.3836	1.99948	4.17669	4.36437	3.94754	3.54938	3.03255	4.20364	2.21018	4.18194	3.0261	2.10058	2.92602	2.37202	0.656206	0.993716	-2.92713	-2.39788	-2.07351	-1.0402	-0.562077	-1.31682	-1.45863	-1.60419	-1.80205	-0.688148	-1.5922	-2.31417	-2.4415	-1.09323	0.20963	-1.13296	-1.32903	-0.405256	-0.748557	-2.53875	-2.72737	-4.98954	-3.56094
		RIM ∆F/Fbase	4.52585	4.00358	4.18365	3.42855	2.67988	3.45552	2.83794	2.87329	1.36064	0.373162	0.142951	-1.54904	-1.24608	-1.56869	-2.689	-2.30659	-2.28532	-2.68872	-1.73926	-2.96012	-5.02782	-2.86281	-4.56138	-4.69494	-4.84782	-4.11377	-3.03473	-2.29067	-1.38908	-2.18883	-0.629736	-0.158492	1.52707	0.726247	0.115759	2.34693	1.24305	1.78983	1.54873	-0.691485	1.23016	1.34354	2.81483	2.0499	2.31522	2.28731	0.351767
	180313-1	AIB Fluorescence	3608.17	3600.72	3613.31	3535.5	3511.07	3339.85	3241.69	3217.67	3212.06	3227.72	2977.86	3232.65	3380.23	3332.69	3369.28	3311.07	3381.37	3425.32	3470.01	3598.39	3549.32	3518.88	3525.12	3548.77	3509.63	3623.8	3673.04	3645.24	3602.75	3440.97	3333.05	3301.23	3397.16	3389.25	3405.99	3402.65	3441.48	3622.49	3653.46	3668.39	3515.63	3311.7	3621.03	3519.72	3507.88	3582.16	3621.46
	ok	AVA Fluorescence	15453.5	15497.8	15472.5	15188.9	15005.5	14813.9	14763.3	14692.3	14558.1	14668.1	14730.5	14552.9	14719.7	14593.1	14842	14827.5	14523.1	14619	14586.7	14871.7	14886.2	15062.4	15098.5	15250.2	15465.8	15724.1	15801	15662.4	15499	15174.5	15053.2	15079.2	15150.2	15212.3	15099.3	15178.2	15399.2	15487.7	15672.9	15615.8	15495.5	15932.4	15744.8	15540.2	15447.4	15619.9	15685.7
		RIM Fluorescence	5225.43	5323.54	5301.92	5431.58	5495.1	5624.07	5738.83	5887.35	5813.94	5693.21	5625.1	5526.74	5357.68	5427.16	5414.86	5330.39	5161.36	5128.35	5089.51	5091.98	5071.74	4930.04	4912.45	4961.86	4877.05	4968.2	5109.6	5258.24	5374.4	5719.02	5817.41	5924.44	5979.25	5892.89	5878.9	5856.56	5769.74	5568.32	5443.07	5373.26	5385.31	5343.96	5483.26	5413.72	5373.39	5401.54	5310.02
		AIB background	222.885	228.261	225.225	230.631	225.254	226.609	227.048	230.17	227.173	225.079	226.441	226.964	225.614	222.777	225.592	229.254	226.981	228.53	224.655	228.36	226.077	229.036	224.652	224.552	229.775	226.535	226.717	225.775	228.269	227.765	225.288	228.137	224.055	226.084	226.787	229.506	228.271	223.609	229.981	225.026	230.964	224.923	228.06	223.343	227.067	227.295	222.671
		AVA background	293.823	289.468	288.294	292.011	291.557	287.518	297.163	289.688	288.894	289.855	290.124	290.057	290.677	287.553	288.734	292.975	291.11	291.326	294.777	290.801	291.057	292.89	290.255	294.901	286.376	291.752	290.642	290.071	291.585	294.493	283.745	291.277	299.77	293.996	294.929	293.525	289.121	292.759	291.117	292.837	288.897	287.844	291.684	289.482	289.986	295.248	289.84
		RIM background	221.588	227.561	227.484	223.432	228.014	225.259	225.604	227.592	229.549	230.588	227.935	226.873	226.885	225.513	227.523	228.197	226.849	226.206	223.333	226.626	227.727	226.827	226.535	231.072	227.209	226.825	227.789	224.667	226.266	228.319	224	226.942	226.175	225.535	225.947	226.614	226.278	224.374	227.331	226.412	225.609	226.408	226.18	225.791	227.659	224.662	225.439
		AIB(F-B)	3385.28	3372.46	3388.08	3304.87	3285.82	3113.24	3014.64	2987.5	2984.89	3002.64	2751.42	3005.68	3154.61	3109.91	3143.69	3081.81	3154.39	3196.79	3245.35	3370.03	3323.24	3289.84	3300.47	3324.22	3279.85	3397.27	3446.32	3419.46	3374.48	3213.2	3107.76	3073.09	3173.1	3163.16	3179.2	3173.14	3213.21	3398.88	3423.48	3443.37	3284.66	3086.78	3392.97	3296.37	3280.81	3354.86	3398.79
		AVA(F-B)	15159.6	15208.3	15184.2	14896.9	14713.9	14526.3	14466.2	14402.6	14269.3	14378.2	14440.4	14262.8	14429	14305.6	14553.3	14534.5	14232	14327.6	14292	14580.9	14595.2	14769.5	14808.3	14955.3	15179.4	15432.4	15510.4	15372.4	15207.4	14880	14769.5	14787.9	14850.4	14918.3	14804.3	14884.6	15110.1	15194.9	15381.8	15322.9	15206.6	15644.5	15453.1	15250.7	15157.4	15324.6	15395.8
		RIM(F-B)	5003.84	5095.98	5074.43	5208.15	5267.09	5398.81	5513.22	5659.76	5584.39	5462.62	5397.16	5299.87	5130.8	5201.65	5187.34	5102.19	4934.52	4902.15	4866.17	4865.36	4844.01	4703.22	4685.91	4730.79	4649.84	4741.38	4881.82	5033.58	5148.13	5490.7	5593.41	5697.49	5753.07	5667.36	5652.96	5629.95	5543.46	5343.95	5215.74	5146.85	5159.7	5117.55	5257.08	5187.93	5145.73	5176.88	5084.58
		AIB_base	3247.71	3247.71	3247.71	3247.71	3247.71	3247.71	3247.71	3247.71	3247.71	3247.71	3247.71	3247.71	3247.71	3247.71	3247.71	3247.71	3247.71	3247.71	3247.71	3247.71	3247.71	3247.71	3247.71	3247.71	3247.71	3247.71	3247.71	3247.71	3247.71	3247.71	3247.71	3247.71	3247.71	3247.71	3247.71	3247.71	3247.71	3247.71	3247.71	3247.71	3247.71	3247.71	3247.71	3247.71	3247.71	3247.71	3247.71
		AVA_base	14928.7	14928.7	14928.7	14928.7	14928.7	14928.7	14928.7	14928.7	14928.7	14928.7	14928.7	14928.7	14928.7	14928.7	14928.7	14928.7	14928.7	14928.7	14928.7	14928.7	14928.7	14928.7	14928.7	14928.7	14928.7	14928.7	14928.7	14928.7	14928.7	14928.7	14928.7	14928.7	14928.7	14928.7	14928.7	14928.7	14928.7	14928.7	14928.7	14928.7	14928.7	14928.7	14928.7	14928.7	14928.7	14928.7	14928.7
		RIM_base	5192.63	5192.63	5192.63	5192.63	5192.63	5192.63	5192.63	5192.63	5192.63	5192.63	5192.63	5192.63	5192.63	5192.63	5192.63	5192.63	5192.63	5192.63	5192.63	5192.63	5192.63	5192.63	5192.63	5192.63	5192.63	5192.63	5192.63	5192.63	5192.63	5192.63	5192.63	5192.63	5192.63	5192.63	5192.63	5192.63	5192.63	5192.63	5192.63	5192.63	5192.63	5192.63	5192.63	5192.63	5192.63	5192.63	5192.63
		AIB ∆F/Fbase	4.2359	3.84104	4.32206	1.75989	1.17338	-4.14048	-7.17656	-8.01225	-8.09265	-7.54586	-15.2814	-7.45226	-2.8666	-4.24308	-3.2029	-5.10821	-2.87365	-1.56793	-0.0726967	3.76619	2.32554	1.29728	1.62434	2.35572	0.989589	4.6049	6.11529	5.28825	3.90318	-1.06265	-4.30937	-5.37668	-2.29734	-2.6034	-2.10964	-2.29617	-1.06247	4.65469	5.41209	6.02433	1.13772	-4.95521	4.47259	1.49829	1.01909	3.29921	4.65174
		AVA ∆F/Fbase	1.5472	1.87335	1.71159	-0.212972	-1.43833	-2.69505	-3.098	-3.52394	-4.41712	-3.68728	-3.2708	-4.46033	-3.34721	-4.17387	-2.51475	-2.64024	-4.66673	-4.02603	-4.265	-2.32943	-2.23384	-1.06601	-0.806421	0.178188	1.67945	3.37407	3.89664	2.97205	1.86725	-0.326311	-1.06626	-0.942782	-0.524132	-0.0696907	-0.83292	-0.294922	1.21537	1.78346	3.03502	2.64089	1.86145	4.79505	3.51267	2.15716	1.53245	2.65236	3.12921
		RIM ∆F/Fbase	-3.63585	-1.86139	-2.27634	0.298727	1.43385	3.9706	6.17395	8.99597	7.54445	5.1995	3.93885	2.06511	-1.19082	0.173569	-0.101956	-1.74168	-4.97085	-5.5942	-6.28701	-6.30268	-6.71374	-9.42526	-9.75844	-8.8942	-10.4532	-8.69033	-5.98575	-3.06315	-0.857083	5.74017	7.71824	9.72263	10.7929	9.14227	8.86494	8.42183	6.75628	2.91403	0.444992	-0.881772	-0.63419	-1.4459	1.24114	-0.0905741	-0.903302	-0.303356	-2.08099
	180602-001	AIB Fluorescence	1150.87	1102.62	1124.64	1095.11	1135.27	1102.47	1107.85	1127.59	1148.47	1113.02	1099.18	1108.18	1089.21	1084.34	1113.07	1099.87	1068.99	1085.1	1081.4	1143.44	1112.25	1133.82	1105.57	1131.58	1090.21	1123.23	1106.04	1103.21	1097.87	1120.55	1103.43	1068.85	1104.24	1052.77	1046.26	1099.94	1071.77	1123.78	1038.59	1069.59	1029.43	1077.82	1116.25	1059.7	1050.8	1107.24	1071.43
	ok	AVA Fluorescence	1815.07	1784.51	1788.55	1788.51	1792.68	1765.69	1762.33	1763.07	1763.28	1760.46	1745.1	1762.37	1746.98	1709.69	1744.21	1752.95	1746.3	1753.8	1763.8	1747.79	1763.99	1747.69	1738.81	1807.64	1765.89	1803.78	1778.67	1786.2	1811.15	1793.91	1828.35	1782.57	1773.62	1804.79	1766.32	1764.83	1782.59	1718.75	1760.7	1732.08	1764.18	1783.61	1794.42	1772.96	1816.85	1762.38	1775.94
		RIM Fluorescence	3076.73	3062.78	3065.7	3008.2	3022.89	2973.05	2977.44	2951.41	2979.19	2914.69	2952.21	2885.81	2863.79	2843.99	2840.71	2825.29	2844.48	2861.46	2822.5	2854.66	2906.99	2893.99	2909.09	2946.63	2946.15	3008.72	2951.9	2922.93	2972.32	2953.91	2930.07	2897.49	2881.69	2924.81	2877.72	2817.97	2826.89	2759.81	2764.91	2737.75	2757.62	2767.95	2808.63	2785.45	2806.66	2795.54	2819.09
		AIB background	287.938	297.893	281.455	292.268	289.31	292.363	290.214	293.756	283.869	281.074	290.193	276.161	276.586	286.295	283.69	296.054	291.062	299.732	284.726	283.381	297.446	286.994	293.396	280.304	285.062	291.324	286.062	281.696	283.03	288.185	283.021	286.798	282.06	281.97	286.238	280.077	287.009	286.854	285.137	285.771	282.515	284.188	293.161	277.036	293.405	287.869	295.789
		AVA background	234.528	234.61	231.219	233.621	234.839	231.121	232.035	237.827	237.528	232.003	234.909	233.325	236.705	234.953	238.666	232.776	232.836	235.923	231.019	228.231	229.587	234.811	234.077	239.304	240.318	238.774	234.708	237.364	238.315	231.521	232.065	231.318	230.156	230.512	230.353	222.879	235.719	228.469	233.566	232.935	231.914	230.222	234.087	229.64	235.507	232.547	230.477
		RIM background	255.795	249.308	259.852	257.638	254.63	255.2	252.948	252.632	259.737	253.76	253.567	254.816	258.205	249.968	257.588	254.753	249.489	254.891	247.675	253.839	253.844	248.041	257.86	253.842	254.051	253.968	258.648	258.073	256.821	254.897	252.26	253.287	254.132	260.325	255.041	252.391	254.904	261.423	257.002	260.021	257.136	258.792	254.1	257.456	263.309	254.611	253.118
		AIB(F-B)	862.935	804.726	843.185	802.845	845.961	810.11	817.634	833.833	864.604	831.946	808.985	832.024	812.628	798.042	829.381	803.813	777.926	785.366	796.673	860.057	814.801	846.83	812.173	851.274	805.143	831.902	819.976	821.515	814.836	832.362	820.411	782.054	822.178	770.796	760.024	819.862	784.759	836.928	753.448	783.815	746.917	793.634	823.086	782.665	757.394	819.367	775.637
		AVA(F-B)	1580.54	1549.9	1557.34	1554.89	1557.84	1534.57	1530.3	1525.24	1525.75	1528.46	1510.19	1529.04	1510.28	1474.73	1505.54	1520.17	1513.46	1517.88	1532.78	1519.56	1534.4	1512.88	1504.73	1568.34	1525.57	1565	1543.96	1548.84	1572.84	1562.39	1596.29	1551.25	1543.47	1574.28	1535.97	1541.95	1546.88	1490.29	1527.14	1499.15	1532.26	1553.39	1560.33	1543.32	1581.34	1529.83	1545.46
		RIM(F-B)	2820.94	2813.47	2805.85	2750.56	2768.26	2717.85	2724.5	2698.78	2719.46	2660.93	2698.64	2630.99	2605.58	2594.02	2583.12	2570.54	2594.99	2606.57	2574.83	2600.83	2653.14	2645.95	2651.23	2692.79	2692.1	2754.75	2693.25	2664.86	2715.5	2699.02	2677.81	2644.2	2627.56	2664.49	2622.68	2565.58	2571.99	2498.39	2507.91	2477.73	2500.48	2509.16	2554.53	2528	2543.35	2540.93	2565.97
		AIB_base	810.876	810.876	810.876	810.876	810.876	810.876	810.876	810.876	810.876	810.876	810.876	810.876	810.876	810.876	810.876	810.876	810.876	810.876	810.876	810.876	810.876	810.876	810.876	810.876	810.876	810.876	810.876	810.876	810.876	810.876	810.876	810.876	810.876	810.876	810.876	810.876	810.876	810.876	810.876	810.876	810.876	810.876	810.876	810.876	810.876	810.876	810.876
		AVA_base	1539.7	1539.7	1539.7	1539.7	1539.7	1539.7	1539.7	1539.7	1539.7	1539.7	1539.7	1539.7	1539.7	1539.7	1539.7	1539.7	1539.7	1539.7	1539.7	1539.7	1539.7	1539.7	1539.7	1539.7	1539.7	1539.7	1539.7	1539.7	1539.7	1539.7	1539.7	1539.7	1539.7	1539.7	1539.7	1539.7	1539.7	1539.7	1539.7	1539.7	1539.7	1539.7	1539.7	1539.7	1539.7	1539.7	1539.7
		RIM_base	2632.61	2632.61	2632.61	2632.61	2632.61	2632.61	2632.61	2632.61	2632.61	2632.61	2632.61	2632.61	2632.61	2632.61	2632.61	2632.61	2632.61	2632.61	2632.61	2632.61	2632.61	2632.61	2632.61	2632.61	2632.61	2632.61	2632.61	2632.61	2632.61	2632.61	2632.61	2632.61	2632.61	2632.61	2632.61	2632.61	2632.61	2632.61	2632.61	2632.61	2632.61	2632.61	2632.61	2632.61	2632.61	2632.61	2632.61
		AIB ∆F/Fbase	6.42003	-0.758424	3.98439	-0.990393	4.32684	-0.0944507	0.833411	2.83116	6.62594	2.59848	-0.233193	2.60802	0.216048	-1.58278	2.28208	-0.871097	-4.06357	-3.14597	-1.75162	6.06511	0.483993	4.43402	0.1599	4.98199	-0.707041	2.59297	1.12226	1.31201	0.488396	2.64974	1.17584	-3.55448	1.39374	-4.94281	-6.27126	1.10823	-3.22086	3.21276	-7.0822	-3.33728	-7.88762	-2.12636	1.50574	-3.47909	-6.59559	1.04709	-4.34585
		AVA ∆F/Fbase	2.65273	0.662505	1.14564	0.986682	1.17869	-0.332834	-0.61056	-0.938936	-0.905551	-0.729897	-1.91622	-0.69209	-1.91065	-4.21915	-2.21825	-1.26788	-1.70401	-1.41708	-0.449325	-1.30807	-0.343845	-1.74181	-2.27093	1.86029	-0.917478	1.64365	0.27702	0.59381	2.15256	1.47379	3.67565	0.750506	0.244773	2.24601	-0.242109	0.146446	0.466298	-3.20916	-0.815741	-2.63371	-0.482828	0.889485	1.34015	0.235464	2.70462	-0.640649	0.374445
		RIM ∆F/Fbase	7.15381	6.87026	6.5807	4.48049	5.15277	3.23785	3.49043	2.51345	3.29901	1.07598	2.50846	-0.0613451	-1.02655	-1.46561	-1.87976	-2.35778	-1.42869	-0.98885	-2.19468	-1.20719	0.780089	0.506809	0.707572	2.28591	2.25993	4.63981	2.30372	1.22508	3.14885	2.52259	1.71702	0.440541	-0.191616	1.21108	-0.377032	-2.54608	-2.30267	-5.09819	-4.73652	-5.88306	-5.01866	-4.68924	-2.96559	-3.97357	-3.39052	-3.4824	-2.53119
	180310-1	AIB Fluorescence	2082.89	2123.24	2110.66	2129.11	2156.65	2168.45	2160.78	2154.21	2178.18	2200.24	2203.8	2234.12	2192.47	2199.43	2220.75	2243.43	2232.61	2215.22	2200.72	2180.16	2167.82	2170.9	2156.3	2163.99	2176.56	2154.91	2154.27	2161.26	2109.98	2127.73	2077.97	2078.48	2099.89	2054.56	2089.64	2056.83	2044.03	2041.48	2039.96	2034.27	2016.86	2021.99	2001	2027.06	2038.5	2046.88	2002.32
	ok	AVA Fluorescence	7844.07	7916.69	7971.46	7969.73	7946.58	8019.86	8023.53	8092.91	8169.67	8157.6	8246.11	8318.48	8345.78	8335	8310.77	8298.1	8320.32	8255.19	8255.14	8208.89	8305.07	8341.09	8269.18	8386.47	8404.93	8389.09	8393.35	8393.52	8408.09	8398.63	8330.02	8440.39	8432.17	8490.44	8481.61	8460.68	8417.94	8461.79	8464.95	8464.66	8427.24	8405.79	8333.27	8360.89	8245.17	8354.95	8260.95
		RIM Fluorescence	1611.79	1641.1	1645.45	1668.1	1669.39	1691.39	1673.1	1675.92	1712.32	1734.41	1770.23	1761.14	1804.88	1815.19	1855.85	1853.64	1871.99	1868.54	1874.52	1899.93	1924.43	1926.58	1946.41	1981.03	1988.61	1954.16	1973.35	1936.71	1982.51	1945.91	1943.6	1982.99	1979.54	2034.18	2017.14	2013.37	2054.72	2089.36	2059.52	2129.14	2096.91	2076.85	2018.34	2077.78	2029.59	2059.04	1999.75
		AIB background	215.54	212.002	212.533	212.237	215.187	214.54	213.673	212.114	212.832	211.781	214.275	214	214.409	210.331	213.843	214.146	214.32	212.462	212.389	214.099	213.916	211.551	213.733	211.082	213.598	212.471	212.938	212.553	212.566	212.688	215.006	217.518	213.63	213.34	211.275	214.538	212.66	213.57	213.757	213.998	215.103	215.196	211.488	211.123	214.88	213.729	213.284
		AVA background	262.295	261.404	257.783	259.592	260.927	263.631	262.534	258.647	262.15	265.261	260.594	262.676	263.462	258.041	265.06	265.998	260.602	264.055	264.881	263.285	267.575	262.626	263.998	263.551	267.186	263.983	264.461	262.422	265.858	265.118	266.585	266.379	266.891	262.741	266.152	267.725	267.061	268.532	267.879	272.205	270.493	272.486	266.333	270.113	272.814	274.596	268.336
		RIM background	229.857	232.043	231.961	233.334	230.113	232.089	230.275	231.91	233.147	232.199	232.615	232.275	232.902	229.996	231.44	232.519	232.36	231.328	230.314	230.573	231.605	232.836	231.356	233.07	233.836	231.478	233.976	231.32	231.916	231.399	229.475	231.114	231.688	232.462	230.5	231.741	231.607	230.439	233.157	232.272	232.547	230.991	233.866	230.969	230.824	229.883	229.612
		AIB(F-B)	1867.35	1911.23	1898.13	1916.87	1941.47	1953.91	1947.11	1942.1	1965.35	1988.46	1989.53	2020.12	1978.06	1989.1	2006.9	2029.28	2018.29	2002.76	1988.33	1966.06	1953.9	1959.35	1942.56	1952.91	1962.96	1942.44	1941.33	1948.7	1897.41	1915.04	1862.96	1860.96	1886.26	1841.22	1878.36	1842.29	1831.37	1827.91	1826.2	1820.27	1801.76	1806.79	1789.51	1815.94	1823.62	1833.15	1789.04
		AVA(F-B)	7581.77	7655.28	7713.68	7710.14	7685.66	7756.23	7760.99	7834.26	7907.52	7892.34	7985.51	8055.8	8082.32	8076.96	8045.71	8032.11	8059.72	7991.13	7990.26	7945.6	8037.49	8078.46	8005.18	8122.92	8137.74	8125.11	8128.89	8131.1	8142.23	8133.51	8063.43	8174.01	8165.28	8227.7	8215.46	8192.95	8150.88	8193.26	8197.07	8192.45	8156.74	8133.3	8066.94	8090.78	7972.35	8080.35	7992.61
		RIM(F-B)	1381.94	1409.06	1413.49	1434.76	1439.28	1459.3	1442.83	1444.01	1479.17	1502.22	1537.62	1528.87	1571.98	1585.19	1624.41	1621.12	1639.63	1637.21	1644.21	1669.35	1692.83	1693.74	1715.06	1747.96	1754.77	1722.68	1739.37	1705.39	1750.6	1714.51	1714.13	1751.88	1747.85	1801.72	1786.64	1781.63	1823.12	1858.92	1826.36	1896.87	1864.36	1845.86	1784.48	1846.81	1798.76	1829.15	1770.13
		AIB_base	1904.13	1904.13	1904.13	1904.13	1904.13	1904.13	1904.13	1904.13	1904.13	1904.13	1904.13	1904.13	1904.13	1904.13	1904.13	1904.13	1904.13	1904.13	1904.13	1904.13	1904.13	1904.13	1904.13	1904.13	1904.13	1904.13	1904.13	1904.13	1904.13	1904.13	1904.13	1904.13	1904.13	1904.13	1904.13	1904.13	1904.13	1904.13	1904.13	1904.13	1904.13	1904.13	1904.13	1904.13	1904.13	1904.13	1904.13
		AVA_base	8016.91	8016.91	8016.91	8016.91	8016.91	8016.91	8016.91	8016.91	8016.91	8016.91	8016.91	8016.91	8016.91	8016.91	8016.91	8016.91	8016.91	8016.91	8016.91	8016.91	8016.91	8016.91	8016.91	8016.91	8016.91	8016.91	8016.91	8016.91	8016.91	8016.91	8016.91	8016.91	8016.91	8016.91	8016.91	8016.91	8016.91	8016.91	8016.91	8016.91	8016.91	8016.91	8016.91	8016.91	8016.91	8016.91	8016.91
		RIM_base	1673.49	1673.49	1673.49	1673.49	1673.49	1673.49	1673.49	1673.49	1673.49	1673.49	1673.49	1673.49	1673.49	1673.49	1673.49	1673.49	1673.49	1673.49	1673.49	1673.49	1673.49	1673.49	1673.49	1673.49	1673.49	1673.49	1673.49	1673.49	1673.49	1673.49	1673.49	1673.49	1673.49	1673.49	1673.49	1673.49	1673.49	1673.49	1673.49	1673.49	1673.49	1673.49	1673.49	1673.49	1673.49	1673.49	1673.49
		AIB ∆F/Fbase	-1.93167	0.373004	-0.315132	0.669149	1.96076	2.61397	2.25717	1.9939	3.21482	4.42882	4.4849	6.09157	3.88237	4.46237	5.39734	6.57258	5.99509	5.17976	4.42173	3.25243	2.61366	2.90009	2.01827	2.56161	3.08973	2.0117	1.95351	2.34083	-0.352839	0.57278	-2.16222	-2.26736	-0.938723	-3.30384	-1.35335	-3.24754	-3.82103	-4.00301	-4.0925	-4.40403	-5.37628	-5.11212	-6.01967	-4.63164	-4.22841	-3.72771	-6.04441
		AVA ∆F/Fbase	-5.42777	-4.51085	-3.7824	-3.82657	-4.13199	-3.2517	-3.19225	-2.27834	-1.36456	-1.55391	-0.39167	0.485051	0.815889	0.748993	0.35918	0.189513	0.53396	-0.321556	-0.332446	-0.88953	0.256709	0.767766	-0.146352	1.32224	1.50715	1.34961	1.39671	1.42429	1.56318	1.45443	0.58025	1.95956	1.85063	2.62923	2.4766	2.19588	1.67104	2.19969	2.2472	2.18962	1.74421	1.45178	0.623982	0.921329	-0.555798	0.791353	-0.303083
		RIM ∆F/Fbase	-17.422	-15.8011	-15.5365	-14.2652	-13.9956	-12.7991	-13.7833	-13.7126	-11.6115	-10.2346	-8.11917	-8.64191	-6.06591	-5.27643	-2.93288	-3.1296	-2.02311	-2.16796	-1.74979	-0.247241	1.15557	1.21019	2.48388	4.44965	4.85682	2.93945	3.93665	1.9064	4.60746	2.45125	2.42812	4.68418	4.44337	7.66227	6.76152	6.46167	8.94097	11.0806	9.13476	13.3479	11.4057	10.2999	6.63191	10.3566	7.48551	9.3016	5.7749
	180529-001	AIB Fluorescence	3458.66	3360.64	3329.34	3325.79	3322.25	3299.46	3223.24	3344.19	3390.66	3293.95	3314.97	3340.91	3386.38	3374.24	3413.47	3383.78	3406.99	3307.59	3293.2	3211.96	3180.88	3104.59	3001.93	2915.92	2888.46	2787.81	2782.43	2804.68	2800.24	2897.59	2955.24	2899.34	2957.07	2991.86	2895.7	2969.91	2988.68	2941.74	3073.74	3125.2	3033.64	2982	2982.19	3012.51	2965.34	3017.09	2968.04
	ok	AVA Fluorescence	3379.55	3416.7	3352.71	3396.57	3349.33	3328.64	3367.26	3338.5	3370.39	3388.63	3397.17	3383.54	3387.67	3378.84	3277.62	3270.45	3215.42	3163.94	3104.17	3057.57	2948.35	2936.66	2861.43	2871.36	2814.2	2790.08	2804.26	2925.76	3030.48	3199.56	3328.43	3296.61	3313.79	3356.33	3325.89	3362.64	3341.65	3299.81	3403.26	3412.76	3376.33	3351.76	3304.84	3286.97	3294.39	3263.14	3243.09
		RIM Fluorescence	6348.46	6339.62	6291.96	6221.64	6132.3	6016.73	6100.83	6219.51	6309.95	6424.74	6391.06	6416.71	6394.03	6239.65	6090.77	5925.29	5537.14	5238.78	4925.81	4619.1	4249.22	4008.06	3726.68	3508.08	3295.95	3189.79	3120.6	3258.51	3607.96	4318.3	4888.18	5282.27	5745.03	6037.39	6237.53	6462.13	6420.44	6488	6730.56	6780.1	6644.86	6447.77	6316.8	6246.52	6290.54	6194.02	6130.12
		AIB background	225.828	225.977	222.944	226.34	230.766	225.693	227.211	227.089	227.776	226.601	225.855	228.076	221.881	224.977	227.518	226.162	227.594	224.914	229.535	224.726	226.551	226.413	223.568	220.789	223.792	223.043	223.911	230.224	227.554	224.822	228.083	226.33	226.571	225.851	227.439	228.917	226.957	221.29	226.98	225.033	226.667	229.637	226.766	227.479	227.858	229.244	230.271
		AVA background	224.575	225.481	224.509	227.522	227.837	220.875	226.512	227.9	225.919	228.062	226.353	226.075	220.847	228.409	226.884	227.262	226.869	224.613	227.025	222.837	227.972	229.141	222.203	220.266	223.656	224.219	222.206	228.4	227.928	222.894	227.184	224.484	228.175	228.519	228.828	227.894	229.181	222.366	227.275	224.716	229.841	228.159	225.956	223.578	224.219	229.591	229.409
		RIM background	225.395	226.548	226.257	227.015	228.811	224.333	224.947	230.042	227.134	228.715	226.171	229.748	223.675	225.544	226.298	229.186	226.342	227.45	228.425	225.268	226.978	228.614	225.531	222.454	224.721	224.353	228.077	228.634	227.375	225.649	228.625	225.436	227.371	227.338	231.364	228.353	228.375	223.914	228.026	226.355	227.044	230.84	225.838	227.07	227.487	231.831	230.914
		AIB(F-B)	3232.83	3134.66	3106.4	3099.45	3091.48	3073.77	2996.03	3117.1	3162.88	3067.34	3089.12	3112.83	3164.5	3149.27	3185.96	3157.62	3179.4	3082.67	3063.67	2987.24	2954.33	2878.18	2778.36	2695.13	2664.67	2564.77	2558.52	2574.45	2572.69	2672.77	2727.16	2673.01	2730.5	2766.01	2668.26	2740.99	2761.72	2720.45	2846.76	2900.17	2806.97	2752.36	2755.42	2785.03	2737.48	2787.84	2737.77
		AVA(F-B)	3154.97	3191.22	3128.2	3169.05	3121.49	3107.76	3140.74	3110.6	3144.47	3160.57	3170.82	3157.47	3166.82	3150.43	3050.74	3043.19	2988.55	2939.33	2877.15	2834.74	2720.38	2707.52	2639.23	2651.1	2590.55	2565.86	2582.06	2697.36	2802.55	2976.66	3101.24	3072.12	3085.62	3127.81	3097.06	3134.75	3112.47	3077.45	3175.99	3188.04	3146.49	3123.6	3078.88	3063.4	3070.17	3033.55	3013.69
		RIM(F-B)	6123.07	6113.08	6065.7	5994.62	5903.49	5792.4	5875.89	5989.46	6082.82	6196.02	6164.89	6186.96	6170.36	6014.11	5864.48	5696.11	5310.8	5011.33	4697.39	4393.83	4022.24	3779.44	3501.15	3285.62	3071.23	2965.44	2892.52	3029.88	3380.59	4092.65	4659.55	5056.83	5517.66	5810.06	6006.17	6233.78	6192.07	6264.09	6502.53	6553.75	6417.82	6216.93	6090.97	6019.45	6063.06	5962.18	5899.21
		AIB_base	2876.53	2876.53	2876.53	2876.53	2876.53	2876.53	2876.53	2876.53	2876.53	2876.53	2876.53	2876.53	2876.53	2876.53	2876.53	2876.53	2876.53	2876.53	2876.53	2876.53	2876.53	2876.53	2876.53	2876.53	2876.53	2876.53	2876.53	2876.53	2876.53	2876.53	2876.53	2876.53	2876.53	2876.53	2876.53	2876.53	2876.53	2876.53	2876.53	2876.53	2876.53	2876.53	2876.53	2876.53	2876.53	2876.53	2876.53
		AVA_base	3004.27	3004.27	3004.27	3004.27	3004.27	3004.27	3004.27	3004.27	3004.27	3004.27	3004.27	3004.27	3004.27	3004.27	3004.27	3004.27	3004.27	3004.27	3004.27	3004.27	3004.27	3004.27	3004.27	3004.27	3004.27	3004.27	3004.27	3004.27	3004.27	3004.27	3004.27	3004.27	3004.27	3004.27	3004.27	3004.27	3004.27	3004.27	3004.27	3004.27	3004.27	3004.27	3004.27	3004.27	3004.27	3004.27	3004.27
		RIM_base	5356.96	5356.96	5356.96	5356.96	5356.96	5356.96	5356.96	5356.96	5356.96	5356.96	5356.96	5356.96	5356.96	5356.96	5356.96	5356.96	5356.96	5356.96	5356.96	5356.96	5356.96	5356.96	5356.96	5356.96	5356.96	5356.96	5356.96	5356.96	5356.96	5356.96	5356.96	5356.96	5356.96	5356.96	5356.96	5356.96	5356.96	5356.96	5356.96	5356.96	5356.96	5356.96	5356.96	5356.96	5356.96	5356.96	5356.96
		AIB ∆F/Fbase	12.3865	8.97371	7.99113	7.74952	7.47259	6.85671	4.15419	8.36318	9.95468	6.63342	7.39034	8.21484	10.0111	9.48133	10.7569	9.77179	10.5288	7.16625	6.50556	3.84854	2.70463	0.0571341	-3.41274	-6.30622	-7.3651	-10.8381	-11.0555	-10.5015	-10.5628	-7.08348	-5.1929	-7.07538	-5.07672	-3.84215	-7.24047	-4.71201	-3.99139	-5.42603	-1.03498	0.821805	-2.41814	-4.31661	-4.21019	-3.18097	-4.83396	-3.08321	-4.82388
		AVA ∆F/Fbase	5.01605	6.22263	4.12505	5.48468	3.90173	3.44465	4.54249	3.53902	4.66654	5.20245	5.5436	5.0991	5.41052	4.86496	1.54662	1.29538	-0.523328	-2.16173	-4.23154	-5.64323	-9.44974	-9.87777	-12.1508	-11.7559	-13.7713	-14.593	-14.0539	-10.2158	-6.71444	-0.919064	3.22769	2.25848	2.70764	4.11197	3.08856	4.34294	3.60143	2.43566	5.71572	6.11691	4.73375	3.97193	2.48332	1.96792	2.19353	0.974505	0.31328
		RIM ∆F/Fbase	14.3011	14.1146	13.2303	11.9035	10.2022	8.12842	9.6869	11.8071	13.5498	15.663	15.0818	15.4939	15.1839	12.2672	9.47392	6.33093	-0.861751	-6.45203	-12.3125	-17.979	-24.9156	-29.448	-34.643	-38.6663	-42.6684	-44.6433	-46.0044	-43.4404	-36.8936	-23.6013	-13.0187	-5.60267	2.99986	8.45805	12.119	16.3678	15.5892	16.9336	21.3847	22.3407	19.8034	16.0532	13.7019	12.3668	13.1809	11.2979	10.1222
	180524-006	AIB Fluorescence	3436.35	3352.51	3455.23	3453.73	3428.72	3433.36	3302.02	3392.28	3404.23	3426.02	3407.73	3436.49	3432.04	3426.59	3527.15	3549.14	3497.97	3562.18	3533.72	3530.35	3507.59	3532.71	3500.45	3462.42	3506.28	3635.35	3601.73	3553.85	3589.84	3587.08	3533.61	3489.68	3444.04	3461.59	3448.24	3532.44	3562.67	3554	3620.55	3670.73	3699.77	3655.81	3696.12	3719.32	3790.87	3749.53	3814.7
	ok	AVA Fluorescence	10983	10548.7	10420.9	10471.8	10409.9	10139.6	9733.82	9710.52	9643.08	9772.45	9701.86	9608.22	9668.02	9699.02	9728.34	9739.39	9736.2	9742.49	9695.44	9647.75	9723.11	9618.29	9720.1	9662.43	10132.4	10456.5	10479.5	10079.3	9982	9769.77	9702.84	9569.15	9603.71	9553.22	9412.81	9724.61	9691.8	9560.28	9884.72	10400.2	10514	10566.4	10535.5	10531.2	10362.4	10170	10180.9
		RIM Fluorescence	5470.52	5543.92	5586.57	5636	5665.59	5666.53	5669.34	5712.73	5605.84	5572.43	5501.95	5530.28	5499.16	5554.71	5496.52	5592.86	5516.67	5597.33	5497.64	5408.92	5409.56	5296.2	5218.44	5183.85	5181.31	5139.25	5208.33	5257.09	5315.55	5422.41	5386.52	5409.24	5442.76	5446.51	5324.19	5257.24	5245.15	5265.95	5257.24	5226.73	5290.37	5290.4	5264.55	5337	5366.31	5445.12	5507.81
		AIB background	212.762	212.726	211.677	206.343	212.554	206.591	209.911	208.944	208.716	208.37	212.997	208.036	215.35	207.944	212.812	212.842	207.683	209.848	213.647	205.264	214.389	216.693	216.172	208.531	212.815	206.013	206.726	208.63	204.611	216.531	208.297	213.013	209.766	211.63	207.531	208.366	207.984	207.62	216.871	211.835	208.993	212.304	209.429	212.535	213.135	210.782	209.957
		AVA background	213.319	214.625	206.566	209.831	213.519	213.137	209.288	209.413	205.697	210.538	209.2	212.291	212.503	207.684	208.828	210.903	207.909	210.544	211.975	211.65	208.153	214.994	205.756	213.975	210.634	212.975	209.288	210.8	209.041	212.391	204.384	216.413	210.469	209.731	209.794	212.684	212.872	209.516	214.647	209.081	208.962	211.841	210.613	209.075	208.991	209.841	209.391
		RIM background	211.079	214.004	210.836	212.338	213.298	209.761	209.921	212.629	209.265	209.011	212.011	210.943	210.691	206.888	209.061	209.761	208.654	209.868	217.303	207.818	211.5	214.906	214.956	210.908	211.456	208.362	205.684	207.748	206.379	217.906	206.011	213.322	210.91	211.224	206.838	209.193	209.84	205.55	214.279	211.042	210.404	212.11	210.761	208.143	209.158	208.912	212.333
		AIB(F-B)	3223.59	3139.78	3243.56	3247.39	3216.17	3226.77	3092.11	3183.33	3195.51	3217.65	3194.73	3228.46	3216.69	3218.64	3314.34	3336.3	3290.28	3352.34	3320.08	3325.08	3293.2	3316.02	3284.27	3253.89	3293.46	3429.34	3395.01	3345.22	3385.23	3370.55	3325.31	3276.67	3234.27	3249.96	3240.71	3324.07	3354.68	3346.38	3403.68	3458.9	3490.78	3443.51	3486.69	3506.78	3577.73	3538.75	3604.74
		AVA(F-B)	10769.7	10334	10214.3	10262	10196.4	9926.42	9524.54	9501.1	9437.38	9561.91	9492.66	9395.93	9455.51	9491.34	9519.51	9528.49	9528.29	9531.95	9483.47	9436.1	9514.95	9403.3	9514.35	9448.45	9921.72	10243.6	10270.2	9868.51	9772.96	9557.38	9498.46	9352.74	9393.24	9343.49	9203.01	9511.93	9478.93	9350.76	9670.07	10191.2	10305.1	10354.5	10324.9	10322.2	10153.4	9960.19	9971.5
		RIM(F-B)	5259.44	5329.91	5375.73	5423.66	5452.29	5456.77	5459.42	5500.1	5396.58	5363.41	5289.94	5319.34	5288.47	5347.82	5287.46	5383.1	5308.01	5387.46	5280.34	5201.1	5198.06	5081.3	5003.48	4972.94	4969.85	4930.89	5002.65	5049.34	5109.17	5204.51	5180.51	5195.92	5231.85	5235.28	5117.35	5048.05	5035.31	5060.4	5042.96	5015.69	5079.96	5078.29	5053.78	5128.86	5157.15	5236.21	5295.48
		AIB_base	3332.28	3332.28	3332.28	3332.28	3332.28	3332.28	3332.28	3332.28	3332.28	3332.28	3332.28	3332.28	3332.28	3332.28	3332.28	3332.28	3332.28	3332.28	3332.28	3332.28	3332.28	3332.28	3332.28	3332.28	3332.28	3332.28	3332.28	3332.28	3332.28	3332.28	3332.28	3332.28	3332.28	3332.28	3332.28	3332.28	3332.28	3332.28	3332.28	3332.28	3332.28	3332.28	3332.28	3332.28	3332.28	3332.28	3332.28
		AVA_base	9760.65	9760.65	9760.65	9760.65	9760.65	9760.65	9760.65	9760.65	9760.65	9760.65	9760.65	9760.65	9760.65	9760.65	9760.65	9760.65	9760.65	9760.65	9760.65	9760.65	9760.65	9760.65	9760.65	9760.65	9760.65	9760.65	9760.65	9760.65	9760.65	9760.65	9760.65	9760.65	9760.65	9760.65	9760.65	9760.65	9760.65	9760.65	9760.65	9760.65	9760.65	9760.65	9760.65	9760.65	9760.65	9760.65	9760.65
		RIM_base	5215.99	5215.99	5215.99	5215.99	5215.99	5215.99	5215.99	5215.99	5215.99	5215.99	5215.99	5215.99	5215.99	5215.99	5215.99	5215.99	5215.99	5215.99	5215.99	5215.99	5215.99	5215.99	5215.99	5215.99	5215.99	5215.99	5215.99	5215.99	5215.99	5215.99	5215.99	5215.99	5215.99	5215.99	5215.99	5215.99	5215.99	5215.99	5215.99	5215.99	5215.99	5215.99	5215.99	5215.99	5215.99	5215.99	5215.99
		AIB ∆F/Fbase	-3.26181	-5.77696	-2.66267	-2.54771	-3.48454	-3.16635	-7.2076	-4.46993	-4.10439	-3.4401	-4.12788	-3.11579	-3.46894	-3.41033	-0.538574	0.120613	-1.26042	0.601755	-0.36635	-0.216123	-1.17297	-0.488068	-1.44075	-2.35262	-1.16502	2.91245	1.88229	0.388148	1.5888	1.14826	-0.209341	-1.669	-2.94131	-2.47061	-2.74811	-0.246402	0.672187	0.423019	2.14265	3.79962	4.75641	3.33784	4.63367	5.23665	7.36585	6.196	8.17629
		AVA ∆F/Fbase	10.3381	5.87446	4.64776	5.13616	4.46445	1.69842	-2.41902	-2.65908	-3.31196	-2.03613	-2.74564	-3.7366	-3.12616	-2.75915	-2.47051	-2.37852	-2.38056	-2.34306	-2.8398	-3.32506	-2.51718	-3.66114	-2.5234	-3.19849	1.65024	4.94752	5.2202	1.1051	0.126131	-2.08256	-2.68619	-4.17915	-3.76413	-4.27386	-5.7131	-2.54819	-2.88631	-4.19937	-0.927939	4.41063	5.57761	6.08434	5.78067	5.75278	4.0238	2.04437	2.16024
		RIM ∆F/Fbase	0.833045	2.18408	3.06252	3.98134	4.53033	4.61616	4.66687	5.44678	3.46217	2.82636	1.41771	1.98134	1.3896	2.52741	1.37009	3.20381	1.76418	3.2874	1.23362	-0.285419	-0.343759	-2.58235	-4.07425	-4.65979	-4.71898	-5.46595	-4.0902	-3.19509	-2.04798	-0.220158	-0.680224	-0.384902	0.304076	0.369835	-1.89119	-3.21972	-3.4641	-2.98306	-3.31727	-3.8401	-2.60791	-2.64008	-3.10983	-1.67054	-1.12806	0.38755	1.52394
	180524-009	AIB Fluorescence	6047.89	6122.72	5993.83	6014.08	5990.36	5964.87	6043.98	6034.54	5914.9	5877.83	5833.84	5760.41	5581.53	5454.66	5519.27	5566.22	5479.66	5459.63	5494.71	5707.97	5627.43	5648.64	5545.16	5508.64	5587.91	5675.96	5759.97	5891.08	5937.66	5950.54	5763.63	5863.56	5897.34	5667.99	5648.99	5480.2	5312.24	5227.68	5154.39	5087.78	5024.89	5087.03	5127.1	5193.2	5248.49	5479.83	5652.84
	ok	AVA Fluorescence	5084.74	5198.05	5148.03	5181.12	5127.55	5132.75	5130.02	5126.27	5016.75	5050.04	4932.96	4861.77	4858.81	4962.65	5003.38	4981.2	4991.78	4900.23	4881.7	4950.56	4915.38	4897.95	4855.12	4840.08	4840.46	4822.6	4829.83	4770.14	4901.25	4937.45	5082.5	4999.44	4985.1	5038.95	5125.05	5067.01	5014.5	4981.5	4940.41	4871.68	4865.44	4936.32	4904.81	4897.39	4939.35	4898.12	4983.05
		RIM Fluorescence	13245.2	13339.7	13158.6	13034.9	13008.2	12936.2	12982.8	12932.4	12781.5	12780.6	12775.4	12755	12841.5	12970.8	13106.6	13161.1	13179.8	13219	13126.5	13309.5	13202.2	13196.8	13107.1	13133.4	12940.6	12995.4	12855	12730.5	12794.2	12776.2	12916.4	12845.6	12811	12451.9	12592.1	12275.5	12274.1	12262.1	12178.2	12102.7	12319.7	12325.9	12419.1	12612.5	12697.8	12824.1	13028.1
		AIB background	225.538	223.069	225.046	222.785	223.32	221.145	223.439	225.046	221.967	221.515	216.277	223.399	223.558	224.865	222.185	225.696	222.779	231.102	222.353	225.703	217.102	222.776	224.746	231.386	224.01	224.954	226.122	221.465	217.848	224.934	225.248	225.888	224.314	226.515	227.274	229.716	231.106	224.723	224.637	222.314	226.406	223.112	222.729	222.875	229.056	222.759	221.848
		AVA background	223.666	219.988	224.913	223.978	221.919	218.078	222.794	222.547	220.009	222.231	217.944	223.116	222.641	223.519	222.778	224.159	224.191	228.875	222.084	224.444	220.216	222.559	222.244	225.062	224.609	223.913	225.347	220.541	214.459	225.831	223.803	225.359	222.663	224.206	223.759	225.547	227.741	220.375	223.484	221.047	222.697	220.844	221.841	221.809	225.25	222.728	222.606
		RIM background	226.211	224.303	225.364	225.05	224.268	223.346	223.596	223.535	224.125	222.921	219.202	222.327	224.364	226.623	223.932	221.566	224.952	228.498	223.529	224.605	215.697	221.211	224.458	228.151	223.151	222.739	226.401	220.502	218.406	225.294	226.636	225.759	222.068	223.925	225.934	228.533	227.189	224.816	224.849	225.732	224.193	225.735	222.292	224.57	228.982	222.651	223.504
		AIB(F-B)	5822.35	5899.65	5768.79	5791.3	5767.04	5743.72	5820.54	5809.49	5692.93	5656.31	5617.56	5537.01	5357.97	5229.8	5297.08	5340.52	5256.88	5228.53	5272.36	5482.26	5410.33	5425.86	5320.41	5277.25	5363.9	5451.01	5533.85	5669.61	5719.81	5725.61	5538.38	5637.68	5673.02	5441.47	5421.71	5250.49	5081.14	5002.96	4929.75	4865.46	4798.48	4863.91	4904.37	4970.33	5019.44	5257.07	5430.99
		AVA(F-B)	4861.07	4978.06	4923.12	4957.14	4905.63	4914.67	4907.22	4903.73	4796.74	4827.81	4715.02	4638.66	4636.17	4739.14	4780.6	4757.04	4767.59	4671.35	4659.62	4726.12	4695.16	4675.39	4632.88	4615.02	4615.85	4598.69	4604.48	4549.6	4686.79	4711.62	4858.7	4774.08	4762.44	4814.74	4901.29	4841.46	4786.76	4761.12	4716.93	4650.63	4642.74	4715.48	4682.97	4675.59	4714.1	4675.39	4760.45
		RIM(F-B)	13018.9	13115.4	12933.3	12809.8	12783.9	12712.9	12759.2	12708.9	12557.4	12557.7	12556.2	12532.7	12617.2	12744.2	12882.7	12939.6	12954.8	12990.5	12902.9	13084.9	12986.5	12975.6	12882.7	12905.3	12717.4	12772.7	12628.6	12510	12575.8	12550.9	12689.7	12619.8	12588.9	12227.9	12366.2	12046.9	12046.9	12037.2	11953.4	11877	12095.5	12100.2	12196.8	12387.9	12468.8	12601.5	12804.6
		AIB_base	5405.24	5405.24	5405.24	5405.24	5405.24	5405.24	5405.24	5405.24	5405.24	5405.24	5405.24	5405.24	5405.24	5405.24	5405.24	5405.24	5405.24	5405.24	5405.24	5405.24	5405.24	5405.24	5405.24	5405.24	5405.24	5405.24	5405.24	5405.24	5405.24	5405.24	5405.24	5405.24	5405.24	5405.24	5405.24	5405.24	5405.24	5405.24	5405.24	5405.24	5405.24	5405.24	5405.24	5405.24	5405.24	5405.24	5405.24
		AVA_base	4751.41	4751.41	4751.41	4751.41	4751.41	4751.41	4751.41	4751.41	4751.41	4751.41	4751.41	4751.41	4751.41	4751.41	4751.41	4751.41	4751.41	4751.41	4751.41	4751.41	4751.41	4751.41	4751.41	4751.41	4751.41	4751.41	4751.41	4751.41	4751.41	4751.41	4751.41	4751.41	4751.41	4751.41	4751.41	4751.41	4751.41	4751.41	4751.41	4751.41	4751.41	4751.41	4751.41	4751.41	4751.41	4751.41	4751.41
		RIM_base	12617.6	12617.6	12617.6	12617.6	12617.6	12617.6	12617.6	12617.6	12617.6	12617.6	12617.6	12617.6	12617.6	12617.6	12617.6	12617.6	12617.6	12617.6	12617.6	12617.6	12617.6	12617.6	12617.6	12617.6	12617.6	12617.6	12617.6	12617.6	12617.6	12617.6	12617.6	12617.6	12617.6	12617.6	12617.6	12617.6	12617.6	12617.6	12617.6	12617.6	12617.6	12617.6	12617.6	12617.6	12617.6	12617.6	12617.6
		AIB ∆F/Fbase	7.71672	9.14692	6.72583	7.14229	6.69351	6.26209	7.68334	7.47885	5.32241	4.64497	3.92804	2.43784	-0.874466	-3.24576	-2.00102	-1.19734	-2.74472	-3.26922	-2.45839	1.42499	0.0941316	0.381482	-1.56937	-2.36789	-0.764831	0.846716	2.37936	4.89105	5.81971	5.92703	2.46322	4.3002	4.95412	0.670313	0.304761	-2.863	-5.99613	-7.44244	-8.79682	-9.9862	-11.2254	-10.0148	-9.2664	-8.04614	-7.13759	-2.74119	0.476372
		AVA ∆F/Fbase	2.308	4.77019	3.6139	4.32986	3.24574	3.43614	3.27929	3.20575	0.953997	1.60793	-0.765851	-2.37302	-2.4254	-0.258317	0.614455	0.118602	0.340515	-1.6849	-1.93186	-0.532299	-1.18383	-1.59998	-2.49462	-2.87051	-2.85294	-3.21424	-3.09232	-4.2473	-1.35995	-0.837409	2.25812	0.477149	0.232148	1.33289	3.15444	1.8953	0.743975	0.204408	-0.725632	-2.12101	-2.28698	-0.756275	-1.44043	-1.59582	-0.785235	-1.59996	0.190244
		RIM ∆F/Fbase	3.18079	3.9454	2.50165	1.52325	1.31809	0.755082	1.12212	0.723547	-0.477029	-0.475024	-0.486738	-0.673009	-0.00348465	1.00324	2.1007	2.55162	2.67248	2.95534	2.26145	3.70323	2.924	2.83723	2.1007	2.2799	0.791175	1.22896	0.0871981	-0.853051	-0.331162	-0.528925	0.571624	0.0174464	-0.227592	-3.08824	-1.99263	-4.52284	-4.52285	-4.59969	-5.2642	-5.86998	-4.13821	-4.10071	-3.33533	-1.82049	-1.17914	-0.127914	1.48173
	180529-003	AIB Fluorescence	4104.62	4095.02	4112.37	4193.77	4208.45	4235.39	4222.55	4280.39	4273.48	4328.54	4331.61	4242.79	4243.54	4238.3	4246.39	4194.75	4247.52	4306.57	4179.63	4285.79	4208.62	4178.19	4152.74	4065.12	4193.31	4175.48	4089.68	4097.31	4207.65	4194.02	4238.22	4260.15	4226.65	4239.59	4236.63	4335.01	4276.56	4260.21	4245.89	4206.65	4216.99	4193.52	4203.45	4116.84	4147.74	4091.01	4023.34
	ok	AVA Fluorescence	3510.53	3529.55	3526.59	3514.8	3507.58	3544.99	3502.4	3502.78	3498.51	3501.12	3521.76	3449.99	3471.25	3458.36	3482.79	3486.03	3466.25	3531.83	3541.85	3524.74	3498.38	3510.08	3449.94	3403.76	3463.3	3401.59	3402.75	3401.49	3437.11	3435.45	3422.45	3408.38	3390.79	3389.14	3419.48	3420.03	3463.06	3440.84	3457.38	3409.6	3461.82	3472.18	3470.02	3460.83	3445.04	3395.7	3388.31
		RIM Fluorescence	6732.19	6695.22	6812.44	6799.48	6774.74	6783.8	6731.82	6683.74	6676.62	6639.83	6556.99	6420.84	6429.32	6377.2	6375.16	6333.71	6343.38	6516.38	6588.14	6620.55	6611.24	6521.92	6596.91	6590.77	6725.86	6742.97	6716.08	6648.38	6632.9	6648.68	6699.7	6713.1	6570.11	6595.69	6654.29	6688.77	6668.06	6736.25	6729.53	6673.43	6665.26	6658.52	6605.19	6621.69	6493.79	6368.81	6450.93
		AIB background	227.465	229.446	233.594	228.944	233.069	232.752	233.878	230.38	229.106	228.762	232.993	230.997	237.904	225.984	231.884	234.323	226.016	231.957	231.016	230.69	229.568	230.752	232.67	231.554	228.772	230.987	232.244	231.597	229.977	227.046	235.34	230.69	231.442	230.954	227.815	230.162	229.215	228.746	233.205	232.277	228.776	233.023	229.924	231.244	233.122	232.224	230.551
		AVA background	231.538	232.613	233.103	224.872	231.441	227.538	228.772	232.319	233.172	227.819	232.559	234.416	233.097	228.85	229.269	227.916	231.684	227.197	229.581	230.962	227.512	234.241	229.337	227.988	227.531	233.822	230.137	226.744	227.887	224.825	231.819	228.144	229.363	229.081	228.775	227.328	230.812	226.863	232.031	234.544	227.953	232.938	227.153	233.978	226.794	231.575	232.306
		RIM background	230.643	232.658	229.15	229.451	231.656	232.119	231.09	232.482	231.457	229.871	231.693	232.09	232.625	232.365	229.223	229.828	232.035	231.342	232.334	229.82	229.539	234.172	231.316	229.768	223.957	232.074	229.779	231.318	230.602	224.6	232.09	228.01	230.613	229.631	230.764	230.305	230.982	230.115	229.998	232.564	228.689	234.898	232.498	232.525	228.918	229.609	233.025
		AIB(F-B)	3877.16	3865.58	3878.77	3964.82	3975.38	4002.64	3988.67	4050.01	4044.38	4099.77	4098.62	4011.79	4005.63	4012.31	4014.5	3960.43	4021.5	4074.62	3948.61	4055.1	3979.05	3947.44	3920.07	3833.57	3964.54	3944.5	3857.43	3865.71	3977.67	3966.98	4002.88	4029.46	3995.2	4008.64	4008.82	4104.85	4047.34	4031.47	4012.68	3974.37	3988.22	3960.5	3973.53	3885.6	3914.62	3858.79	3792.79
		AVA(F-B)	3279	3296.94	3293.49	3289.93	3276.14	3317.45	3273.63	3270.46	3265.33	3273.3	3289.2	3215.58	3238.16	3229.51	3253.52	3258.11	3234.57	3304.63	3312.27	3293.78	3270.86	3275.84	3220.6	3175.77	3235.77	3167.77	3172.61	3174.74	3209.22	3210.63	3190.63	3180.23	3161.43	3160.06	3190.7	3192.7	3232.25	3213.98	3225.35	3175.05	3233.87	3239.24	3242.87	3226.85	3218.24	3164.12	3156.01
		RIM(F-B)	6501.55	6462.57	6583.29	6570.03	6543.08	6551.68	6500.73	6451.26	6445.16	6409.96	6325.3	6188.75	6196.69	6144.84	6145.94	6103.88	6111.35	6285.04	6355.81	6390.73	6381.71	6287.75	6365.59	6361	6501.9	6510.9	6486.3	6417.06	6402.3	6424.08	6467.61	6485.09	6339.5	6366.06	6423.53	6458.47	6437.08	6506.14	6499.53	6440.87	6436.57	6423.62	6372.69	6389.17	6264.87	6139.2	6217.91
		AIB_base	3971.75	3971.75	3971.75	3971.75	3971.75	3971.75	3971.75	3971.75	3971.75	3971.75	3971.75	3971.75	3971.75	3971.75	3971.75	3971.75	3971.75	3971.75	3971.75	3971.75	3971.75	3971.75	3971.75	3971.75	3971.75	3971.75	3971.75	3971.75	3971.75	3971.75	3971.75	3971.75	3971.75	3971.75	3971.75	3971.75	3971.75	3971.75	3971.75	3971.75	3971.75	3971.75	3971.75	3971.75	3971.75	3971.75	3971.75
		AVA_base	3229.23	3229.23	3229.23	3229.23	3229.23	3229.23	3229.23	3229.23	3229.23	3229.23	3229.23	3229.23	3229.23	3229.23	3229.23	3229.23	3229.23	3229.23	3229.23	3229.23	3229.23	3229.23	3229.23	3229.23	3229.23	3229.23	3229.23	3229.23	3229.23	3229.23	3229.23	3229.23	3229.23	3229.23	3229.23	3229.23	3229.23	3229.23	3229.23	3229.23	3229.23	3229.23	3229.23	3229.23	3229.23	3229.23	3229.23
		RIM_base	6376.22	6376.22	6376.22	6376.22	6376.22	6376.22	6376.22	6376.22	6376.22	6376.22	6376.22	6376.22	6376.22	6376.22	6376.22	6376.22	6376.22	6376.22	6376.22	6376.22	6376.22	6376.22	6376.22	6376.22	6376.22	6376.22	6376.22	6376.22	6376.22	6376.22	6376.22	6376.22	6376.22	6376.22	6376.22	6376.22	6376.22	6376.22	6376.22	6376.22	6376.22	6376.22	6376.22	6376.22	6376.22	6376.22	6376.22
		AIB ∆F/Fbase	-2.38157	-2.67313	-2.3409	-0.174403	0.0914751	0.777697	0.426114	1.97042	1.82859	3.22342	3.19434	1.00823	0.85313	1.02134	1.07651	-0.284933	1.25273	2.59002	-0.58246	2.09868	0.183978	-0.611968	-1.30104	-3.47909	-0.181478	-0.686117	-2.87817	-2.66978	0.149183	-0.120094	0.78379	1.45304	0.5906	0.928814	0.933346	3.35127	1.9033	1.50362	1.03068	0.0660203	0.414658	-0.283221	0.0448457	-2.16902	-1.4383	-2.84413	-4.50572
		AVA ∆F/Fbase	1.54102	2.09663	1.98979	1.87964	1.45242	2.73186	1.37482	1.27671	1.11788	1.36469	1.85688	-0.422853	0.276322	0.00839456	0.752224	0.894301	0.165243	2.33492	2.57126	1.99877	1.28916	1.44322	-0.267306	-1.6555	0.202496	-1.90342	-1.75342	-1.68743	-0.619649	-0.576171	-1.19533	-1.51739	-2.09981	-2.14212	-1.19319	-1.13123	0.0933373	-0.472493	-0.120336	-1.67779	0.143473	0.309983	0.422239	-0.073885	-0.340357	-2.01639	-2.26763
		RIM ∆F/Fbase	1.96556	1.35424	3.24756	3.0396	2.61703	2.75181	1.95274	1.17697	1.0813	0.529236	-0.798589	-2.94013	-2.81552	-3.62878	-3.61151	-4.27106	-4.15406	-1.42998	-0.320092	0.227568	0.086089	-1.38745	-0.166663	-0.238602	1.97116	2.1122	1.72645	0.640587	0.409055	0.750605	1.43339	1.70747	-0.575902	-0.15926	0.741995	1.28994	0.954535	2.03754	1.934	1.01394	0.946474	0.743485	-0.0553115	0.203118	-1.74622	-3.71723	-2.48282
	180310-2	AIB Fluorescence	2290.75	2318.07	2291.43	2346.2	2320.09	2339.21	2331.27	2355.23	2318.74	2241.65	2219.71	2214.09	2181	2165.97	2240.42	2234.28	2233.9	2256.48	2280.25	2316.16	2311.7	2221.76	2353.23	2278.26	2304.32	2331.1	2314.78	2320.57	2320.43	2326.51	2333.36	2340.88	2344.97	2380.9	2355.49	2328.99	2339.35	2321.48	2314.41	2346.64	2314.42	2376.49	2352.14	2314.56	2356.27	2333.59	2328.36
	ok	AVA Fluorescence	4920.34	4868.04	4882.41	4838.09	4877.39	4862.46	4840.71	4820.97	4836.57	4894.78	4843.11	4875.39	4856.23	4915.73	4868.4	4878.35	4900.01	4873.65	4732.12	4675	4650.3	4677.46	4696.77	4669.89	4728	4735.27	4674.16	4689.8	4706.08	4702.29	4731.4	4737.89	4765.75	4744.38	4756.58	4793.48	4707.18	4735.7	4725.95	4738.03	4693.81	4681.18	4737.59	4720.02	4679.09	4756.17	4714.47
		RIM Fluorescence	21858.5	21806	21861.4	21706.3	21691.5	21530.5	21636.7	21538.4	21616.1	21703.2	21784.9	21638.7	21701.7	21539.6	21634.6	21590.3	21727.1	21797.6	21906.3	21812.7	22043.1	22073.2	21836	22113.9	22216.9	22299.5	22346.4	22299.5	22322.4	22286.4	22359.9	22318.7	22269.4	22192.6	22217.8	22142.3	22050.2	22013.7	21979.3	21890.3	21859.2	21853.9	21740.3	21870.7	21774.9	21734.1	21714.8
		AIB background	218.097	217.497	216.52	216.753	218.295	216.961	219.237	213.796	216.449	218.71	218.77	217.903	218.219	215.103	218.101	217.415	216.877	215.699	218.241	218.402	216.925	216.624	219.017	213.312	216.886	217.039	216.234	216.553	215.596	216.314	218.135	218.527	216.602	217.153	219.095	216.484	219.557	216.832	217.772	218.978	218.514	218.583	213.351	217.049	219.978	218.344	215.888
		AVA background	255.681	261.452	254.288	259.507	260.592	260.261	258.244	255.082	260.304	257.715	257.104	258.701	261.447	256.396	255.91	258.734	261.094	258.092	263.469	262.137	255.933	252.677	258.191	253.106	258.437	252.302	254.643	252.654	256.237	260.497	258.739	254.604	262.966	256.287	260.549	261.601	259.766	252.7	258.882	257.275	258.589	257.466	261.358	262.362	263.085	265.195	266.567
		RIM background	217.817	217.787	216.381	217.31	219.142	217.183	218.675	214.6	221.019	217.357	217.946	217.387	220.247	213.746	219.535	218.327	217.91	216.495	219.968	215.578	219.611	217.376	216.994	215.228	217.03	217.462	213.404	216.665	217.955	218.527	218.83	220.641	219.933	215.804	217.583	216.583	217.856	215.396	217.46	219.282	218.002	220.108	214.959	215.826	220.981	218.606	216.91
		AIB(F-B)	2072.66	2100.57	2074.91	2129.45	2101.8	2122.25	2112.03	2141.43	2102.29	2022.94	2000.94	1996.18	1962.78	1950.87	2022.32	2016.87	2017.02	2040.78	2062.01	2097.76	2094.78	2005.14	2134.22	2064.95	2087.44	2114.06	2098.55	2104.01	2104.84	2110.2	2115.23	2122.35	2128.37	2163.75	2136.4	2112.51	2119.79	2104.65	2096.64	2127.66	2095.9	2157.9	2138.79	2097.51	2136.29	2115.24	2112.47
		AVA(F-B)	4664.66	4606.59	4628.12	4578.59	4616.79	4602.2	4582.47	4565.89	4576.26	4637.07	4586.01	4616.68	4594.78	4659.34	4612.49	4619.62	4638.91	4615.56	4468.65	4412.86	4394.37	4424.78	4438.58	4416.78	4469.56	4482.96	4419.52	4437.14	4449.85	4441.79	4472.66	4483.29	4502.79	4488.09	4496.03	4531.88	4447.41	4483.01	4467.07	4480.75	4435.22	4423.71	4476.23	4457.66	4416	4490.97	4447.9
		RIM(F-B)	21640.7	21588.2	21645	21489	21472.3	21313.3	21418	21323.8	21395.1	21485.9	21567	21421.3	21481.4	21325.9	21415.1	21372	21509.2	21581.1	21686.3	21597.1	21823.5	21855.9	21619	21898.6	21999.9	22082	22133	22082.8	22104.5	22067.9	22141	22098.1	22049.5	21976.8	22000.2	21925.7	21832.3	21798.3	21761.9	21671	21641.2	21633.8	21525.3	21654.8	21553.9	21515.5	21497.9
		AIB_base	2095.03	2095.03	2095.03	2095.03	2095.03	2095.03	2095.03	2095.03	2095.03	2095.03	2095.03	2095.03	2095.03	2095.03	2095.03	2095.03	2095.03	2095.03	2095.03	2095.03	2095.03	2095.03	2095.03	2095.03	2095.03	2095.03	2095.03	2095.03	2095.03	2095.03	2095.03	2095.03	2095.03	2095.03	2095.03	2095.03	2095.03	2095.03	2095.03	2095.03	2095.03	2095.03	2095.03	2095.03	2095.03	2095.03	2095.03
		AVA_base	4512.1	4512.1	4512.1	4512.1	4512.1	4512.1	4512.1	4512.1	4512.1	4512.1	4512.1	4512.1	4512.1	4512.1	4512.1	4512.1	4512.1	4512.1	4512.1	4512.1	4512.1	4512.1	4512.1	4512.1	4512.1	4512.1	4512.1	4512.1	4512.1	4512.1	4512.1	4512.1	4512.1	4512.1	4512.1	4512.1	4512.1	4512.1	4512.1	4512.1	4512.1	4512.1	4512.1	4512.1	4512.1	4512.1	4512.1
		RIM_base	21681.2	21681.2	21681.2	21681.2	21681.2	21681.2	21681.2	21681.2	21681.2	21681.2	21681.2	21681.2	21681.2	21681.2	21681.2	21681.2	21681.2	21681.2	21681.2	21681.2	21681.2	21681.2	21681.2	21681.2	21681.2	21681.2	21681.2	21681.2	21681.2	21681.2	21681.2	21681.2	21681.2	21681.2	21681.2	21681.2	21681.2	21681.2	21681.2	21681.2	21681.2	21681.2	21681.2	21681.2	21681.2	21681.2	21681.2
		AIB ∆F/Fbase	-1.06779	0.264651	-0.960441	1.64291	0.32317	1.29948	0.811613	2.21494	0.346893	-3.44065	-4.49099	-4.71801	-6.31235	-6.88108	-3.47058	-3.73076	-3.72341	-2.58911	-1.57585	0.130285	-0.0119092	-4.29047	1.8706	-1.43571	-0.362167	0.9087	0.168184	0.428897	0.468228	0.724072	0.96426	1.30435	1.5916	3.28022	1.97475	0.834476	1.18211	0.459398	0.0768248	1.55776	0.0418849	3.00123	2.08907	0.118686	1.96955	0.965071	0.832519
		AVA ∆F/Fbase	3.38116	2.0942	2.57136	1.47358	2.32034	1.99688	1.55963	1.19215	1.42207	2.76965	1.63813	2.31793	1.83259	3.26321	2.22496	2.38295	2.8106	2.29297	-0.962874	-2.19928	-2.60918	-1.93519	-1.62935	-2.11243	-0.942662	-0.645683	-2.05179	-1.66115	-1.37966	-1.55819	-0.873958	-0.638502	-0.206308	-0.532055	-0.356128	0.438381	-1.43359	-0.644752	-0.998002	-0.694684	-1.70375	-1.95891	-0.794926	-1.20653	-2.12972	-0.468182	-1.42277
		RIM ∆F/Fbase	-0.18667	-0.428898	-0.167008	-0.8867	-0.963389	-1.69693	-1.2138	-1.6484	-1.31974	-0.900975	-0.526803	-1.19869	-0.921389	-1.63878	-1.22753	-1.42608	-0.79332	-0.461894	0.0235124	-0.38777	0.656291	0.805559	-0.287033	1.00288	1.46978	1.84861	2.08383	1.85226	1.95221	1.78354	2.12092	1.92286	1.69872	1.36339	1.47154	1.1278	0.696948	0.539891	0.372105	-0.0471802	-0.184553	-0.218541	-0.719085	-0.121609	-0.586924	-0.764479	-0.845609
	180313-4	AIB Fluorescence	5735.63	5674.43	5675.85	5576.95	5711.48	5747.63	5819.44	5703.03	5645.63	5519.25	5535.11	5519.88	5521.02	5482.95	5451.18	5434.82	5400.6	5422.69	5410.2	5442.69	5564.73	5369.38	5395.24	5661.72	5657.47	5806.76	5697.12	5647.99	5703.05	5654.68	5664.23	5635.4	5356.76	5396.9	5335.77	5289.42	5357.81	5409.76	5405.24	5594.13	5710.56	5749.23	5831.8	5911.22	6067.23	6092.1	6222.95
	ok	AVA Fluorescence	8140.69	8201.47	8081.47	8160.17	8189.68	8326.49	8386.19	8333.47	8322.27	8299.71	8301.48	8320.13	8267.55	8220.95	8175.74	8072.72	8088.57	8106.18	8099.11	8164.65	8182.91	8173.92	8199.45	8405.79	8460.95	8499.35	8458.46	8371.35	8428.74	8515.09	8379.43	8223.81	8242.67	8161.99	8215.42	8196.01	8252.43	8393.2	8476.8	8489.83	8512.16	8475.35	8473.99	8532.7	8495.04	8589.62	8510.49
		RIM Fluorescence	15329.1	15547.3	15534.5	15617.9	15434.4	15006.9	15127.4	15308	15466.7	15577.3	15874.5	15747	16025.4	16105.5	16220.1	16179.9	16150	16177.2	16143.2	16020.5	16167	16047.7	15820.4	15626.1	15553.7	15530.8	15617.7	15653.6	15445.3	15083.8	15256.5	15759.4	16197.2	16338.2	16342.4	16354.4	16342	16086	15943.1	15988.2	15859.8	15847.5	15637.8	15156.2	15616.5	15464.1	15292.3
		AIB background	221.686	221.357	218.566	225.561	221.037	218.671	221.069	224.127	220.645	222.187	221.671	220.123	221.852	222.561	223.135	220.118	219.189	221.746	219.32	221.837	224.258	219.682	222.351	222.654	223.643	220.514	224.198	221.112	222.282	222.811	225.088	226.092	220.531	222.492	221.138	220.832	221.458	221.454	224.484	223.994	222.884	222.151	220.8	222.546	222.927	221.385	219.929
		AVA background	287.546	291.677	287.514	284.911	286.635	284.716	281.759	281.784	283.085	281.83	289.518	283.681	283.461	284.468	280.73	281.695	286.376	287.904	289.337	282.95	287.986	286.684	282.606	282.897	291.975	287.021	284.018	291.709	283.755	287.074	286.592	288.617	287.44	286.628	288.089	284.064	287.284	292.982	281.798	289.195	287.33	287.702	288.457	282.177	288.145	286.206	286.259
		RIM background	221.645	220.892	220.009	224.299	218.727	218.935	221.449	221.875	220.387	223.09	220.619	219.516	223.484	224.209	222.985	221.563	222.273	223.637	222.845	221.606	221.981	219.049	220.948	222.948	223.151	221.753	224.516	221.103	219.568	226.899	224.288	221.241	221.596	221.346	222.329	222.232	221.512	223.31	222.484	222.086	220.002	219.568	224.454	222.385	221.585	220.946	221.437
		AIB(F-B)	5513.94	5453.08	5457.29	5351.39	5490.44	5528.96	5598.37	5478.9	5424.98	5297.06	5313.44	5299.76	5299.17	5260.39	5228.04	5214.7	5181.41	5200.95	5190.88	5220.85	5340.48	5149.7	5172.89	5439.07	5433.83	5586.24	5472.92	5426.88	5480.77	5431.87	5439.14	5409.31	5136.23	5174.41	5114.63	5068.59	5136.36	5188.31	5180.76	5370.14	5487.67	5527.08	5611	5688.67	5844.3	5870.72	6003.02
		AVA(F-B)	7853.14	7909.79	7793.96	7875.26	7903.05	8041.77	8104.43	8051.68	8039.19	8017.88	8011.96	8036.45	7984.09	7936.48	7895.01	7791.02	7802.19	7818.28	7809.77	7881.7	7894.93	7887.24	7916.84	8122.89	8168.98	8212.33	8174.44	8079.65	8144.98	8228.02	8092.84	7935.19	7955.23	7875.36	7927.34	7911.94	7965.15	8100.22	8195	8200.63	8224.83	8187.65	8185.53	8250.52	8206.9	8303.42	8224.23
		RIM(F-B)	15107.5	15326.4	15314.5	15393.6	15215.7	14787.9	14905.9	15086.2	15246.3	15354.2	15653.9	15527.5	15801.9	15881.3	15997.2	15958.3	15927.8	15953.6	15920.4	15798.9	15945	15828.6	15599.5	15403.2	15330.6	15309	15393.2	15432.5	15225.7	14856.9	15032.2	15538.2	15975.6	16116.9	16120.1	16132.1	16120.4	15862.7	15720.7	15766.2	15639.8	15627.9	15413.3	14933.9	15394.9	15243.1	15070.8
		AIB_base	5411.34	5411.34	5411.34	5411.34	5411.34	5411.34	5411.34	5411.34	5411.34	5411.34	5411.34	5411.34	5411.34	5411.34	5411.34	5411.34	5411.34	5411.34	5411.34	5411.34	5411.34	5411.34	5411.34	5411.34	5411.34	5411.34	5411.34	5411.34	5411.34	5411.34	5411.34	5411.34	5411.34	5411.34	5411.34	5411.34	5411.34	5411.34	5411.34	5411.34	5411.34	5411.34	5411.34	5411.34	5411.34	5411.34	5411.34
		AVA_base	8024.02	8024.02	8024.02	8024.02	8024.02	8024.02	8024.02	8024.02	8024.02	8024.02	8024.02	8024.02	8024.02	8024.02	8024.02	8024.02	8024.02	8024.02	8024.02	8024.02	8024.02	8024.02	8024.02	8024.02	8024.02	8024.02	8024.02	8024.02	8024.02	8024.02	8024.02	8024.02	8024.02	8024.02	8024.02	8024.02	8024.02	8024.02	8024.02	8024.02	8024.02	8024.02	8024.02	8024.02	8024.02	8024.02	8024.02
		RIM_base	15525	15525	15525	15525	15525	15525	15525	15525	15525	15525	15525	15525	15525	15525	15525	15525	15525	15525	15525	15525	15525	15525	15525	15525	15525	15525	15525	15525	15525	15525	15525	15525	15525	15525	15525	15525	15525	15525	15525	15525	15525	15525	15525	15525	15525	15525	15525
		AIB ∆F/Fbase	1.89612	0.771315	0.849151	-1.10789	1.46183	2.17359	3.45629	1.24855	0.252183	-2.1118	-1.80916	-2.06192	-2.07282	-2.78954	-3.38723	-3.63377	-4.24898	-3.88796	-4.07397	-3.52016	-1.30952	-4.83501	-4.40642	0.512451	0.415654	3.23218	1.13797	0.287128	1.28307	0.379323	0.513819	-0.0375423	-5.08389	-4.37837	-5.48307	-6.3339	-5.08158	-4.12152	-4.26104	-0.761356	1.4106	2.13887	3.68974	5.12508	8.00097	8.48922	10.9341
		AVA ∆F/Fbase	-2.12958	-1.42359	-2.86718	-1.85401	-1.5077	0.221222	1.00209	0.344701	0.188993	-0.0765217	-0.15035	0.154846	-0.497632	-1.09099	-1.60789	-2.90381	-2.7646	-2.56411	-2.67011	-1.77378	-1.60885	-1.70472	-1.33578	1.23215	1.80651	2.34678	1.87461	0.693204	1.50745	2.54229	0.857673	-1.10709	-0.857377	-1.85268	-1.20498	-1.39682	-0.733761	0.949597	2.13086	2.20099	2.50257	2.03919	2.01282	2.82277	2.27907	3.48197	2.49508
		RIM ∆F/Fbase	-2.68974	-1.27947	-1.35639	-0.846716	-1.99286	-4.74797	-3.98787	-2.82689	-1.79515	-1.10056	0.829839	0.0159609	1.78308	2.29478	3.041	2.79081	2.59392	2.76044	2.54639	1.76378	2.70482	1.95552	0.479315	-0.784977	-1.25277	-1.39133	-0.849557	-0.596379	-1.928	-4.30356	-3.17426	0.0846564	2.90197	3.81211	3.83279	3.9103	3.83505	2.17507	1.25996	1.55307	0.739186	0.662664	-0.719786	-3.80794	-0.838388	-1.81594	-2.92571
	171010-1	AIB Fluorescence	2624.51	2626.52	2574.27	2565.99	2570.8	2583.9	2585.79	2609.72	2675.57	2710.84	2648.65	2677.54	2649.2	2671.67	2694.27	2691.13	2659.85	2661.01	2611.12	2583.8	2569.86	2554.69	2540.76	2541.27	2520.12	2545.03	2544.72	2513.32	2496.01	2449.73	2467.92	2411.65	2464.93	2448.71	2433.13	2404.03	2395.93	2419.23	2399.23	2416.89	2471.31	2481.84	2495.36	2532.98	2599.44	2630.78	2691.12
	ok	AVA Fluorescence	4831.65	4889.26	4871.84	4961.77	4926.18	4922.19	4931.34	4866.59	4981.24	5113.97	5105.07	5113.94	5088.34	5118.39	5027.11	5042.61	5058.18	4992.81	5045.42	5028.01	5016.84	5006.07	4856.75	4867.73	4814.85	4811.06	5030.87	5027.91	5017.37	4934.57	4897.95	4885.92	4880.75	4904	4853.2	4857.82	4740.27	4787.9	4740.01	4807.41	4821.61	4703.31	4880.46	4965.11	5094.43	5187.07	5078.03
		RIM Fluorescence	3006.07	3041.87	3051.32	3173.05	3111.09	3185.08	3126.83	3103.25	3045.37	3047.94	3073.2	3095.14	3143.22	3206.14	3133.53	3215.63	3271	3266.86	3276.53	3312.55	3250.6	3197.25	3106.32	3033.08	2859.48	2806.16	2786.21	2712.75	2639.15	2615.69	2588.16	2649.47	2641.05	2638.02	2643.86	2544.8	2524.48	2449.68	2435.05	2435.14	2397.67	2431.66	2662.59	2777.18	2887.04	3016.55	2996.49
		AIB background	231.053	232.604	228.875	238.007	227.345	231.348	228.94	233.767	233.353	235.259	232.031	232.46	233.189	229.638	232.655	230.683	233.799	236.736	229.079	229.429	230.643	233.18	231.765	236.659	233.314	229.192	231.597	231.237	229.209	232.873	230.101	229.911	233.168	230.156	230.592	228.657	229.849	229.312	235.645	233.122	234.35	233.245	233.758	233.487	232.288	231.094	231.878
		AVA background	481.035	496.613	486.085	502.759	478.851	484.426	497.635	469.443	485.486	484.968	487.351	487.635	489.23	492.589	481.901	497.667	475.823	478.613	488.33	472.688	468.865	495.869	489.986	472.401	489.021	478.73	490.592	489.025	494.025	481.684	473.996	506.248	488.603	490.596	481.691	493.074	487.035	488.929	475.929	479.06	476.383	476.957	489.816	473.798	497.046	504.528	488.206
		RIM background	227.518	228.695	234.103	230.537	226.928	229.041	228.293	231.559	230.58	229.06	231.767	229.868	231.312	226.707	230.381	232.707	229.53	227.906	227.319	226.065	229.787	231.185	228.962	233.835	230.986	232.671	231.357	227.878	230.046	228.05	228.777	230.559	226.748	230.458	231.626	229.722	229.189	227.113	234.206	228.885	232.959	226.911	230.341	228.71	230.118	227.293	227.604
		AIB(F-B)	2393.45	2393.92	2345.4	2327.98	2343.45	2352.55	2356.85	2375.95	2442.22	2475.58	2416.62	2445.08	2416.01	2442.04	2461.61	2460.45	2426.05	2424.27	2382.04	2354.37	2339.22	2321.51	2308.99	2304.61	2286.81	2315.83	2313.12	2282.08	2266.8	2216.85	2237.82	2181.74	2231.76	2218.55	2202.54	2175.38	2166.08	2189.92	2163.59	2183.77	2236.96	2248.59	2261.6	2299.49	2367.15	2399.68	2459.24
		AVA(F-B)	4350.62	4392.65	4385.75	4459.01	4447.33	4437.77	4433.7	4397.15	4495.76	4629	4617.72	4626.31	4599.11	4625.81	4545.21	4544.94	4582.36	4514.2	4557.09	4555.32	4547.97	4510.2	4366.77	4395.33	4325.83	4332.33	4540.28	4538.88	4523.34	4452.88	4423.95	4379.67	4392.15	4413.41	4371.51	4364.74	4253.23	4298.97	4264.08	4328.35	4345.23	4226.35	4390.64	4491.31	4597.38	4682.54	4589.82
		RIM(F-B)	2778.55	2813.17	2817.22	2942.52	2884.17	2956.03	2898.54	2871.69	2814.79	2818.88	2841.43	2865.27	2911.91	2979.44	2903.15	2982.92	3041.47	3038.95	3049.21	3086.48	3020.81	2966.06	2877.36	2799.24	2628.5	2573.49	2554.85	2484.87	2409.1	2387.64	2359.38	2418.91	2414.3	2407.56	2412.23	2315.08	2295.3	2222.57	2200.85	2206.26	2164.71	2204.75	2432.25	2548.47	2656.92	2789.26	2768.88
		AIB_base	2327.41	2327.41	2327.41	2327.41	2327.41	2327.41	2327.41	2327.41	2327.41	2327.41	2327.41	2327.41	2327.41	2327.41	2327.41	2327.41	2327.41	2327.41	2327.41	2327.41	2327.41	2327.41	2327.41	2327.41	2327.41	2327.41	2327.41	2327.41	2327.41	2327.41	2327.41	2327.41	2327.41	2327.41	2327.41	2327.41	2327.41	2327.41	2327.41	2327.41	2327.41	2327.41	2327.41	2327.41	2327.41	2327.41	2327.41
		AVA_base	4463.7	4463.7	4463.7	4463.7	4463.7	4463.7	4463.7	4463.7	4463.7	4463.7	4463.7	4463.7	4463.7	4463.7	4463.7	4463.7	4463.7	4463.7	4463.7	4463.7	4463.7	4463.7	4463.7	4463.7	4463.7	4463.7	4463.7	4463.7	4463.7	4463.7	4463.7	4463.7	4463.7	4463.7	4463.7	4463.7	4463.7	4463.7	4463.7	4463.7	4463.7	4463.7	4463.7	4463.7	4463.7	4463.7	4463.7
		RIM_base	2689.14	2689.14	2689.14	2689.14	2689.14	2689.14	2689.14	2689.14	2689.14	2689.14	2689.14	2689.14	2689.14	2689.14	2689.14	2689.14	2689.14	2689.14	2689.14	2689.14	2689.14	2689.14	2689.14	2689.14	2689.14	2689.14	2689.14	2689.14	2689.14	2689.14	2689.14	2689.14	2689.14	2689.14	2689.14	2689.14	2689.14	2689.14	2689.14	2689.14	2689.14	2689.14	2689.14	2689.14	2689.14	2689.14	2689.14
		AIB ∆F/Fbase	2.83755	2.85762	0.772897	0.0244684	0.689242	1.08011	1.26499	2.0856	4.93276	6.36615	3.83299	5.05573	3.8067	4.92502	5.76621	5.71599	4.23804	4.16177	2.34718	1.15852	0.507366	-0.253652	-0.791417	-0.979652	-1.74449	-0.497399	-0.613966	-1.94751	-2.60425	-4.75024	-3.84949	-6.259	-4.10953	-4.67724	-5.36538	-6.53235	-6.9318	-5.90749	-7.03892	-6.1719	-3.8864	-3.38658	-2.82746	-1.19964	1.70758	3.10536	5.66421
		AVA ∆F/Fbase	-2.53325	-1.59174	-1.74615	-0.105084	-0.366593	-0.580923	-0.671923	-1.49086	0.718202	3.70326	3.45062	3.64302	3.03368	3.63171	1.82607	1.82016	2.65839	1.13136	2.0922	2.05272	1.88806	1.0419	-2.17155	-1.53152	-3.08853	-2.94307	1.71572	1.68435	1.33623	-0.242257	-0.890419	-1.88249	-1.6029	-1.12666	-2.06519	-2.21688	-4.71503	-3.69034	-4.47194	-3.03216	-2.65411	-5.31729	-1.63662	0.618577	2.99501	4.90281	2.82565
		RIM ∆F/Fbase	3.32512	4.61238	4.7628	9.42224	7.25244	9.92501	7.78692	6.78839	4.67243	4.82456	5.66331	6.5498	8.28426	10.7952	7.95832	10.9249	13.102	13.0085	13.3899	14.7758	12.3338	10.298	6.99935	4.09448	-2.25499	-4.30041	-4.99371	-7.59592	-10.4136	-11.2115	-12.2625	-10.0487	-10.2201	-10.4709	-10.2971	-13.9099	-14.6457	-17.3501	-18.1579	-17.9568	-19.5017	-18.0129	-9.55268	-5.23115	-1.19811	3.72309	2.96545
	180524-004	AIB Fluorescence	2061.8	2118.29	2093.26	2122.39	2160.1	2151.78	2151.23	2052.05	2079.11	2090.76	2103.75	2038.3	2010.6	1946.82	2017.9	2003.78	2018.1	2038.03	2009.57	2032.13	2069.07	2001.42	2083.61	2091.7	2075.55	2093.02	2111.42	2136.26	2105.77	2084.42	2091.7	2127.52	2143.78	2142.83	2155.09	2166.81	2145.09	2203.15	2206.52	2233.04	2210.68	2136.9	2143.16	2107.14	2148.05	2193.47	2155.63
	ok	AVA Fluorescence	12187.5	12169.6	12152.3	12042.9	12074.7	12086	11947.5	11984.9	12015.3	11924.8	12015.4	11974.7	11946	12124.4	12071.5	12068.8	11879.8	11868.6	11951.2	11959.7	11851.7	11896	11845.3	11904.3	11888.1	11910.9	11973.6	11987.7	12097.6	12001.9	12025.8	12029.7	11989	11965.5	11962.7	11982.8	11882.2	11862.2	11886.8	11923.3	11891.1	11862.7	11815.9	11936.3	12008.9	12062.9	12080.1
		RIM Fluorescence	3391.22	3406.63	3337.45	3293.04	3278.5	3186.3	3127.17	3116.29	3081.63	2980.88	2974.97	3036.64	2981.82	3014.02	3061.96	2992.57	2995.22	3113.68	3151.58	3099	3091.58	3016.83	2968.76	2938.58	2916.63	2942.24	2977.44	2961.35	3001.91	2933.93	2931.79	2980.22	2840.36	2921.26	2867.5	2902.49	2825.99	2922.72	2924.58	2901.64	2843.79	2854.94	2835.83	2888.28	2947.32	2962.22	3026.98
		AIB background	219.13	214.596	215.914	210.874	217.175	220.47	218.28	213.023	214.981	214.868	219.024	211.914	220.791	213.16	212.461	221.06	215.989	214.126	216.701	215.538	217.947	212.348	213.242	215.673	215.983	211.073	216.113	216.066	215.171	219.259	218.058	212.415	209.82	218.472	218.756	221.284	216.989	212.07	219.536	219.058	211.203	219.209	215.186	216.959	215.023	214.686	215.825
		AVA background	219.856	214.244	221.841	214.081	216.225	220.05	218.337	213.428	211.753	212.144	215.972	211.394	218.878	212.353	214.028	215.337	210.216	216.672	214.909	218.597	213.966	215.378	216.387	213.225	214.559	213.384	213.078	218.387	216.956	216.05	217.241	213.525	212.609	220.341	215.006	221.309	215.178	216.631	223.866	220.556	213.453	216.491	214.113	218.084	214.606	212.3	217.228
		RIM background	213.987	215.432	220.261	208.927	215.092	212.092	214.947	214.455	215.02	208.267	217.66	214.304	214.165	217.597	212.634	220.01	213.182	220.317	213.795	221.551	215.607	214.62	210.802	218.29	213.68	215.828	211.333	216.04	216.307	214.551	214.215	211.69	214.429	221.224	217.119	217.284	209.508	211.66	216.33	212.62	217.452	218.762	217.201	215.686	218.149	219.785	213.587
		AIB(F-B)	1842.67	1903.7	1877.34	1911.52	1942.92	1931.31	1932.95	1839.02	1864.13	1875.89	1884.73	1826.39	1789.81	1733.66	1805.44	1782.72	1802.11	1823.9	1792.87	1816.6	1851.13	1789.07	1870.37	1876.02	1859.57	1881.95	1895.31	1920.19	1890.6	1865.16	1873.64	1915.11	1933.96	1924.35	1936.33	1945.52	1928.1	1991.08	1986.98	2013.98	1999.48	1917.69	1927.98	1890.19	1933.02	1978.78	1939.81
		AVA(F-B)	11967.7	11955.3	11930.4	11828.8	11858.5	11866	11729.2	11771.5	11803.6	11712.6	11799.4	11763.3	11727.2	11912	11857.5	11853.4	11669.5	11651.9	11736.3	11741.1	11637.7	11680.7	11628.9	11691.1	11673.5	11697.5	11760.5	11769.3	11880.7	11785.9	11808.5	11816.1	11776.4	11745.2	11747.7	11761.5	11667.1	11645.6	11662.9	11702.7	11677.6	11646.2	11601.8	11718.2	11794.3	11850.6	11862.9
		RIM(F-B)	3177.24	3191.19	3117.19	3084.12	3063.41	2974.21	2912.22	2901.84	2866.61	2772.61	2757.31	2822.34	2767.65	2796.42	2849.33	2772.56	2782.04	2893.36	2937.78	2877.45	2875.97	2802.21	2757.96	2720.29	2702.95	2726.41	2766.1	2745.31	2785.61	2719.38	2717.57	2768.53	2625.93	2700.04	2650.38	2685.21	2616.49	2711.06	2708.25	2689.02	2626.34	2636.18	2618.63	2672.59	2729.17	2742.44	2813.39
		AIB_base	1889.76	1889.76	1889.76	1889.76	1889.76	1889.76	1889.76	1889.76	1889.76	1889.76	1889.76	1889.76	1889.76	1889.76	1889.76	1889.76	1889.76	1889.76	1889.76	1889.76	1889.76	1889.76	1889.76	1889.76	1889.76	1889.76	1889.76	1889.76	1889.76	1889.76	1889.76	1889.76	1889.76	1889.76	1889.76	1889.76	1889.76	1889.76	1889.76	1889.76	1889.76	1889.76	1889.76	1889.76	1889.76	1889.76	1889.76
		AVA_base	11764.8	11764.8	11764.8	11764.8	11764.8	11764.8	11764.8	11764.8	11764.8	11764.8	11764.8	11764.8	11764.8	11764.8	11764.8	11764.8	11764.8	11764.8	11764.8	11764.8	11764.8	11764.8	11764.8	11764.8	11764.8	11764.8	11764.8	11764.8	11764.8	11764.8	11764.8	11764.8	11764.8	11764.8	11764.8	11764.8	11764.8	11764.8	11764.8	11764.8	11764.8	11764.8	11764.8	11764.8	11764.8	11764.8	11764.8
		RIM_base	2799.89	2799.89	2799.89	2799.89	2799.89	2799.89	2799.89	2799.89	2799.89	2799.89	2799.89	2799.89	2799.89	2799.89	2799.89	2799.89	2799.89	2799.89	2799.89	2799.89	2799.89	2799.89	2799.89	2799.89	2799.89	2799.89	2799.89	2799.89	2799.89	2799.89	2799.89	2799.89	2799.89	2799.89	2799.89	2799.89	2799.89	2799.89	2799.89	2799.89	2799.89	2799.89	2799.89	2799.89	2799.89	2799.89	2799.89
		AIB ∆F/Fbase	-2.49152	0.73768	-0.656838	1.15144	2.8135	2.19871	2.28545	-2.68456	-1.35598	-0.733938	-0.2661	-3.35338	-5.28907	-8.2602	-4.46167	-5.66399	-4.63809	-3.48493	-5.12694	-3.87138	-2.04416	-5.32813	-1.02583	-0.726688	-1.59744	-0.413315	0.293866	1.61054	0.044628	-1.30137	-0.852578	1.34146	2.33916	1.83078	2.46473	2.95093	2.02906	5.36182	5.14491	6.57356	5.80611	1.4782	2.0224	0.0227204	2.28963	4.71094	2.64851
		AVA ∆F/Fbase	1.72453	1.61963	1.40802	0.544241	0.796256	0.859912	-0.30282	0.0571862	0.329567	-0.443205	0.294377	-0.0123433	-0.319863	1.25157	0.7879	0.753467	-0.809621	-0.959245	-0.241842	-0.201033	-1.07995	-0.715016	-1.15508	-0.626336	-0.775655	-0.571784	-0.0361771	0.0383589	0.984929	0.179067	0.371845	0.436352	0.0987934	-0.16683	-0.144968	-0.0278387	-0.830726	-1.0135	-0.865712	-0.527363	-0.741035	-1.00831	-1.38583	-0.396252	0.250415	0.729208	0.833979
		RIM ∆F/Fbase	13.4773	13.9757	11.3326	10.1514	9.41176	6.22595	4.01204	3.64114	2.38284	-0.974153	-1.52064	0.801775	-1.15134	-0.123905	1.76581	-0.975974	-0.637497	3.33834	4.9249	2.77021	2.71739	0.0830319	-1.49742	-2.84283	-3.46229	-2.62422	-1.20666	-1.94919	-0.510099	-2.87559	-2.93998	-1.11984	-6.213	-3.56629	-5.3399	-4.09599	-6.55041	-3.17263	-3.2731	-3.9597	-6.19857	-5.84706	-6.47391	-4.5464	-2.52582	-2.05184	0.482191
	180524-003	AIB Fluorescence	2086.76	2091.16	2119.14	2081.66	2080.67	2031.89	2040.22	2006.81	2032.46	2070.81	2048.12	2101.34	2077.74	2046.66	1978.7	2030.74	2015.84	1980.75	2041.22	1963.83	1965.86	1976.4	1966.38	1944.02	1976.08	1989.42	1989.95	2044.52	2066.17	2023.22	2039.9	2069.6	2096.18	2114.05	2062.78	2061.36	2064.68	2054.83	2033.32	2010.47	1994.79	2007.44	1980.57	2042.59	2054.49	2047.66	2044.38
	ok	AVA Fluorescence	7183.28	7272.03	7205.73	7266.72	7277.65	7151.07	7269.67	7203.97	7187.88	7381	7332.36	7219.61	7189.81	7147.32	6973	6964.49	6961.4	6938.85	7027.55	6945.8	7211.35	7190.91	7379.23	7321.6	7384.48	7437.6	7327.96	7169.83	7237.97	7306.63	7281.66	7247	7214.56	7404.72	7376.77	7326.66	7336.26	7231.71	7242.5	7313.88	7285.69	7286.35	7138.94	7337.24	7329.87	7294.85	7258.14
		RIM Fluorescence	1488.19	1595.45	1632.93	1623.48	1623.33	1682.56	1629.48	1616.67	1602.77	1557.98	1570.03	1565.89	1518.63	1499.35	1520.24	1420.02	1398.19	1361.94	1301.13	1363.14	1421.38	1522.27	1543.3	1575.16	1582.13	1603.34	1672.84	1571.23	1634.47	1586.15	1573	1582.36	1578.73	1561.04	1571.06	1591.38	1530.37	1540.19	1518.83	1502.68	1537.09	1584.99	1613.46	1550.12	1541.73	1506.89	1500.42
		AIB background	228.549	226.419	233.756	239.226	231.021	232.152	232.139	225.532	231.97	235.141	231.286	231.921	234.885	229.932	227.63	236.468	231.034	228.878	231.902	231.898	228.989	238.188	232.714	232.605	233.812	232.485	231.306	232.459	233.383	230.78	231.632	230.237	230.16	231.494	234.244	234.769	235.273	232.799	231.363	234.711	226.987	233.59	236.709	230.498	225.836	232.248	236.538
		AVA background	229.722	229.613	228.531	234.934	229.744	233.675	233.291	226.091	236.281	227.728	234.059	231.153	235.975	230.831	222.637	234.45	227.134	229.363	232.078	234.716	221.438	233.334	227.738	232.425	228.944	231.247	233.953	228.472	235.922	226.356	233.941	226.956	229.113	228.462	233.659	230.756	235.947	231.669	228.825	233.284	225.363	234.953	235.416	232.178	227.019	228.897	230.363
		RIM background	231.686	226.389	224.224	234.36	230.812	232.98	237.376	225.558	224.238	232.224	229.168	228.96	236.693	225.449	229.67	235.69	231.195	224.172	229.36	232.752	229.469	237.056	230.809	235.073	233.937	221.043	237.452	224.937	229.092	224.399	229.861	229.528	232.046	222.861	238.198	239.789	233.97	237.413	227.479	229.746	232.347	231.578	226.492	234.396	230.756	233.766	234.545
		AIB(F-B)	1858.21	1864.74	1885.38	1842.43	1849.65	1799.74	1808.09	1781.28	1800.49	1835.67	1816.83	1869.42	1842.85	1816.73	1751.07	1794.27	1784.8	1751.87	1809.32	1731.93	1736.87	1738.21	1733.67	1711.41	1742.26	1756.94	1758.64	1812.06	1832.78	1792.44	1808.27	1839.36	1866.02	1882.56	1828.54	1826.59	1829.4	1822.03	1801.96	1775.76	1767.8	1773.85	1743.86	1812.09	1828.66	1815.41	1807.84
		AVA(F-B)	6953.56	7042.42	6977.2	7031.78	7047.91	6917.39	7036.38	6977.88	6951.6	7153.27	7098.3	6988.46	6953.83	6916.49	6750.36	6730.04	6734.27	6709.49	6795.47	6711.08	6989.91	6957.57	7151.49	7089.18	7155.53	7206.35	7094.01	6941.36	7002.05	7080.28	7047.72	7020.04	6985.45	7176.26	7143.11	7095.9	7100.31	7000.04	7013.67	7080.6	7060.33	7051.39	6903.52	7105.07	7102.85	7065.95	7027.78
		RIM(F-B)	1256.51	1369.06	1408.7	1389.12	1392.51	1449.58	1392.1	1391.11	1378.53	1325.76	1340.86	1336.93	1281.94	1273.9	1290.57	1184.33	1167	1137.77	1071.78	1130.39	1191.91	1285.21	1312.5	1340.08	1348.2	1382.29	1435.39	1346.3	1405.38	1361.75	1343.14	1352.84	1346.68	1338.18	1332.86	1351.59	1296.4	1302.78	1291.35	1272.93	1304.74	1353.41	1386.97	1315.73	1310.98	1273.13	1265.88
		AIB_base	1801.92	1801.92	1801.92	1801.92	1801.92	1801.92	1801.92	1801.92	1801.92	1801.92	1801.92	1801.92	1801.92	1801.92	1801.92	1801.92	1801.92	1801.92	1801.92	1801.92	1801.92	1801.92	1801.92	1801.92	1801.92	1801.92	1801.92	1801.92	1801.92	1801.92	1801.92	1801.92	1801.92	1801.92	1801.92	1801.92	1801.92	1801.92	1801.92	1801.92	1801.92	1801.92	1801.92	1801.92	1801.92	1801.92	1801.92
		AVA_base	6994	6994	6994	6994	6994	6994	6994	6994	6994	6994	6994	6994	6994	6994	6994	6994	6994	6994	6994	6994	6994	6994	6994	6994	6994	6994	6994	6994	6994	6994	6994	6994	6994	6994	6994	6994	6994	6994	6994	6994	6994	6994	6994	6994	6994	6994	6994
		RIM_base	1307.7	1307.7	1307.7	1307.7	1307.7	1307.7	1307.7	1307.7	1307.7	1307.7	1307.7	1307.7	1307.7	1307.7	1307.7	1307.7	1307.7	1307.7	1307.7	1307.7	1307.7	1307.7	1307.7	1307.7	1307.7	1307.7	1307.7	1307.7	1307.7	1307.7	1307.7	1307.7	1307.7	1307.7	1307.7	1307.7	1307.7	1307.7	1307.7	1307.7	1307.7	1307.7	1307.7	1307.7	1307.7	1307.7	1307.7
		AIB ∆F/Fbase	3.12432	3.48666	4.63211	2.24848	2.64883	-0.120942	0.342342	-1.14535	-0.0790425	1.87305	0.827659	3.74627	2.27179	0.821998	-2.82162	-0.424175	-0.949838	-2.77717	0.410769	-3.88394	-3.60962	-3.53547	-3.78737	-5.02278	-3.31055	-2.49614	-2.40163	0.563052	1.71299	-0.5259	0.352498	2.07805	3.55753	4.47544	1.47752	1.36908	1.52553	1.11652	0.00242631	-1.45153	-1.89311	-1.55736	-3.22209	0.564717	1.48407	0.749076	0.328746
		AVA ∆F/Fbase	-0.578197	0.692264	-0.240221	0.54019	0.770731	-1.09533	0.605904	-0.230527	-0.606292	2.27721	1.49131	-0.0792405	-0.57435	-1.10819	-3.48357	-3.77405	-3.71368	-4.06793	-2.83856	-4.04518	-0.0585084	-0.520862	2.25173	1.36084	2.30959	3.03616	1.42987	-0.752675	0.11504	1.23354	0.7681	0.372318	-0.122234	2.60589	2.132	1.45699	1.51999	0.0863443	0.281254	1.23819	0.948383	0.820602	-1.29371	1.588	1.55628	1.02877	0.482941
		RIM ∆F/Fbase	-3.91463	4.69226	7.724	6.22687	6.4861	10.85	6.45459	6.37881	5.41651	1.38102	2.53618	2.23557	-1.96984	-2.58435	-1.30936	-9.43418	-10.7594	-12.9944	-18.041	-13.5589	-8.85416	-1.71917	0.366943	2.47676	3.09716	5.7045	9.76477	2.95179	7.46989	4.13349	2.71053	3.45176	2.98131	2.33101	1.92434	3.35663	-0.863618	-0.376349	-1.24979	-2.65853	-0.225932	3.49565	6.06184	0.614248	0.250861	-2.64347	-3.19795
	180603-002	AIB Fluorescence	2447.83	2385.47	2387.16	2405.31	2480.49	2394.19	2435.93	2517.73	2627.07	2621.54	2588.68	2545.35	2544.41	2476.41	2486.78	2397.32	2367.34	2381.56	2383.2	2364.18	2365.84	2287.09	2300.52	2271.53	2259.62	2225.67	2155.52	2134.55	2084.12	2012.97	1972.29	1849.59	1830.5	1767.87	1775.38	1787.18	1839.77	1943.61	1926.73	2024.15	2061.84	2099.63	2112.68	2139.98	2148.11	2225.51	2214.42
	ok	AVA Fluorescence	7861.8	7897.32	7939.17	8040.43	8071.42	8128.86	8046.5	7970.62	7997.06	7861.38	7896.49	8025.07	8036.31	7986.41	8015.79	7944.21	7808.73	7802.02	7768.22	7799.07	7759.53	7811.85	7819.86	7807.07	7832.65	7762.58	7735.67	7738.4	7770.59	7672.32	7718.77	7750.88	7647.05	7679.82	7645.56	7657.83	7767.28	7773.44	7893.99	7860.6	7968.29	7989.24	7999.68	8062.43	7950.37	8006.83	8050.77
		RIM Fluorescence	1435.58	1367.55	1379.94	1375.28	1453.08	1418.03	1351.92	1322.96	1291.16	1344.29	1339.29	1275.77	1289.16	1254.71	1300.54	1303.53	1397.83	1411.63	1423	1375.31	1411.01	1371.27	1376.66	1365.55	1410.74	1392.83	1409.4	1381.27	1397.73	1386.16	1365.77	1372.15	1365.48	1360.45	1366.5	1343.41	1355.79	1316.12	1314.63	1338.83	1350.7	1348.97	1328.01	1386.72	1334.75	1346.04	1336.13
		AIB background	199.422	203.967	206.251	201.66	203.188	198.769	195.337	199.68	203.416	203.307	203.284	197.914	203.422	203.314	211.937	206.409	200.815	206.683	204.65	203.109	202.845	200.294	201.571	201.703	201.842	202.97	202.558	198.739	202.99	200.967	198.261	205.089	201.026	199.469	203.485	202	200.366	199.234	210.825	202.026	202.832	201.482	197.614	202.29	199.614	200.208	200.653
		AVA background	201.047	200.984	205.744	198.341	197.434	199.272	193.381	201.794	202.206	209.744	201.066	197.509	199.697	200.394	208.087	204.509	197.137	197.712	203.078	201.906	203.369	200.488	197.969	205.95	199.678	202.391	200.928	200.788	203.056	205.634	201.822	202.928	200.788	199.441	207.428	199.744	203.012	205.475	204.359	203.203	200.972	202.65	199.5	203.413	203.797	201.709	201.966
		RIM background	203.467	202.322	204.406	203.936	201.631	198.617	196.357	201.244	201.861	204.406	201.447	200.891	205.186	202.338	204.17	202.588	197.705	203.434	202.314	199.041	202.92	200.982	202.234	200.574	204.596	202.113	198.652	205.027	201.748	202.057	201.227	204.02	201.9	203.682	204.818	201.744	204.775	201.197	206.906	198.805	201.57	202.574	200.275	201.461	198.639	199.963	204.068
		AIB(F-B)	2248.41	2181.5	2180.91	2203.65	2277.31	2195.42	2240.59	2318.05	2423.66	2418.23	2385.39	2347.44	2340.99	2273.1	2274.84	2190.91	2166.53	2174.87	2178.55	2161.07	2163	2086.8	2098.95	2069.82	2057.78	2022.7	1952.96	1935.81	1881.13	1812	1774.03	1644.5	1629.48	1568.4	1571.9	1585.18	1639.4	1744.38	1715.91	1822.12	1859.01	1898.15	1915.07	1937.69	1948.49	2025.3	2013.76
		AVA(F-B)	7660.76	7696.34	7733.42	7842.09	7873.98	7929.59	7853.11	7768.83	7794.85	7651.63	7695.42	7827.56	7836.62	7786.02	7807.71	7739.7	7611.6	7604.3	7565.14	7597.16	7556.16	7611.36	7621.89	7601.12	7632.97	7560.19	7534.74	7537.61	7567.54	7466.69	7516.95	7547.95	7446.26	7480.38	7438.13	7458.09	7564.27	7567.97	7689.63	7657.4	7767.32	7786.59	7800.18	7859.02	7746.57	7805.12	7848.81
		RIM(F-B)	1232.12	1165.23	1175.53	1171.34	1251.45	1219.41	1155.56	1121.72	1089.3	1139.88	1137.84	1074.88	1083.97	1052.37	1096.37	1100.94	1200.13	1208.19	1220.69	1176.27	1208.09	1170.29	1174.43	1164.98	1206.14	1190.71	1210.75	1176.24	1195.99	1184.1	1164.55	1168.13	1163.58	1156.77	1161.68	1141.66	1151.01	1114.92	1107.73	1140.03	1149.13	1146.4	1127.73	1185.25	1136.11	1146.08	1132.06
		AIB_base	2036	2036	2036	2036	2036	2036	2036	2036	2036	2036	2036	2036	2036	2036	2036	2036	2036	2036	2036	2036	2036	2036	2036	2036	2036	2036	2036	2036	2036	2036	2036	2036	2036	2036	2036	2036	2036	2036	2036	2036	2036	2036	2036	2036	2036	2036	2036
		AVA_base	7687.37	7687.37	7687.37	7687.37	7687.37	7687.37	7687.37	7687.37	7687.37	7687.37	7687.37	7687.37	7687.37	7687.37	7687.37	7687.37	7687.37	7687.37	7687.37	7687.37	7687.37	7687.37	7687.37	7687.37	7687.37	7687.37	7687.37	7687.37	7687.37	7687.37	7687.37	7687.37	7687.37	7687.37	7687.37	7687.37	7687.37	7687.37	7687.37	7687.37	7687.37	7687.37	7687.37	7687.37	7687.37	7687.37	7687.37
		RIM_base	1155.65	1155.65	1155.65	1155.65	1155.65	1155.65	1155.65	1155.65	1155.65	1155.65	1155.65	1155.65	1155.65	1155.65	1155.65	1155.65	1155.65	1155.65	1155.65	1155.65	1155.65	1155.65	1155.65	1155.65	1155.65	1155.65	1155.65	1155.65	1155.65	1155.65	1155.65	1155.65	1155.65	1155.65	1155.65	1155.65	1155.65	1155.65	1155.65	1155.65	1155.65	1155.65	1155.65	1155.65	1155.65	1155.65	1155.65
		AIB ∆F/Fbase	10.4327	7.1465	7.11743	8.23432	11.8519	7.8301	10.0486	13.8531	19.0401	18.7735	17.1607	15.2964	14.9799	11.6451	11.7309	7.60839	6.4108	6.82087	7.00142	6.14292	6.23742	2.49479	3.09159	1.66119	1.06959	-0.653492	-4.07854	-4.92097	-7.60663	-11.0018	-12.8672	-19.2289	-19.9668	-22.9668	-22.7948	-22.1426	-19.4792	-14.3234	-15.7216	-10.5047	-8.69332	-6.77083	-5.93983	-4.82849	-4.29794	-0.525545	-1.09219
		AVA ∆F/Fbase	-0.346231	0.116645	0.599034	2.01255	2.42749	3.15088	2.15603	1.05958	1.39812	-0.464945	0.104717	1.82364	1.94142	1.28319	1.56533	0.680661	-0.985708	-1.0806	-1.59008	-1.17347	-1.7069	-0.988791	-0.851787	-1.12204	-0.707681	-1.6544	-1.98552	-1.94813	-1.55889	-2.87076	-2.21688	-1.8136	-3.13643	-2.69258	-3.2422	-2.98264	-1.60138	-1.55325	0.0293333	-0.389926	1.03995	1.29065	1.46739	2.23284	0.770067	1.53171	2.1
		RIM ∆F/Fbase	6.61625	0.82879	1.72006	1.35758	8.2895	5.51678	-0.00779299	-2.93652	-5.74212	-1.36477	-1.54138	-6.98938	-6.2029	-8.93711	-5.13	-4.73403	3.84846	4.54642	5.62763	1.78357	4.53699	1.26638	1.62427	0.806638	4.36878	3.03377	4.76777	1.7815	3.48997	2.46137	0.769516	1.07947	0.686186	0.0962174	0.521691	-1.21066	-0.401682	-3.52459	-4.14701	-1.35223	-0.564794	-0.80111	-2.41595	2.5614	-1.69143	-0.828886	-2.04179
	180313-6	AIB Fluorescence	2062.88	2103.96	2059.22	2057.35	2066.88	2089.5	2088.48	2123.2	2151.61	2149.36	2165.16	2141.06	2149.71	2191.42	2215.32	2215.64	2206.67	2143.86	2137.79	2122.93	2133.07	2168.07	2187.11	2194.66	2257.95	2237.24	2262.17	2235.83	2266.04	2285.5	2264.26	2303.37	2333.14	2295.53	2329.93	2326.95	2348.31	2300.35	2317.09	2343.01	2346.95	2365.55	2346.77	2369.9	2282.77	2233.2	2193.43
	ok	AVA Fluorescence	4571.17	4561.8	4555.16	4511.86	4482.98	4421.95	4370.19	4409.6	4405.3	4354	4370.27	4400.27	4423.37	4323.19	4337.99	4370.44	4340.66	4398.98	4369.91	4459.31	4438.87	4309.17	4401.27	4391.29	4343.12	4362.88	4473.6	4445.82	4413.49	4344.44	4431.63	4319.02	4278.84	4289.03	4368.82	4355.4	4334.1	4408.54	4447.57	4399.31	4335.8	4290.21	4280.9	4333	4367.6	4350.63	4321.85
		RIM Fluorescence	2679.97	2691.8	2671.82	2636.18	2616.41	2579.21	2573.11	2534.26	2537.89	2532.37	2539.3	2577.95	2555.45	2543.38	2543.46	2539.17	2545.54	2582.51	2596.6	2558.2	2543.78	2530.42	2496.26	2509.16	2485.76	2506.52	2562.11	2563.82	2585.62	2610.79	2580.95	2574.31	2518.31	2524.61	2507.86	2511.49	2493.55	2483.66	2486.09	2477.36	2469.57	2454.03	2482.68	2486.35	2526.11	2538.99	2549.79
		AIB background	221.318	221.501	219.535	221.815	217.673	219.155	219.811	222.153	217.002	220.26	218.656	218.791	219.935	220.787	219.194	218.688	219.409	221.282	220.359	220.938	221.594	220.895	217.923	219.837	221.206	218.325	222.518	219.759	220.802	221.155	220.501	222.202	217.727	220.088	220.8	220.953	220.959	220.824	220.643	219.484	218.09	220.34	219.449	220.318	221.708	220.082	219.985
		AVA background	218.159	221.086	220.585	221.791	220.727	219.862	221.299	223.49	219.923	220.49	220.746	219.523	219.146	222.512	218.529	219.985	220.344	220.303	219.006	222.172	221.011	220.331	220.385	221.241	220.482	222.323	222.849	220.561	219.389	221.512	223.692	222.574	219.798	220.333	222.116	221.271	223.239	221.535	222.105	223.404	218.29	220.497	222.432	219.819	220.753	221.529	218.282
		RIM background	371.521	375.206	365.465	363	364.773	363.674	365.053	360.872	360.461	372.518	368.943	368.191	360.766	359.872	356.862	366.245	358.936	356.355	360.121	361.947	371.408	371.901	369.411	366.202	363.993	362.681	367.316	356.213	368.124	361.826	367.004	366.73	371.894	369.348	366.826	359.319	370.291	363.535	360.78	359.837	372.589	355.465	365.454	363.798	360.461	360.794	365.369
		AIB(F-B)	1841.56	1882.46	1839.69	1835.53	1849.21	1870.35	1868.67	1901.05	1934.61	1929.1	1946.5	1922.27	1929.77	1970.63	1996.13	1996.95	1987.26	1922.57	1917.43	1901.99	1911.48	1947.18	1969.19	1974.82	2036.75	2018.91	2039.65	2016.07	2045.24	2064.34	2043.76	2081.17	2115.42	2075.44	2109.13	2106	2127.35	2079.52	2096.44	2123.53	2128.86	2145.21	2127.32	2149.58	2061.07	2013.12	1973.45
		AVA(F-B)	4353.01	4340.71	4334.58	4290.07	4262.25	4202.09	4148.89	4186.11	4185.38	4133.51	4149.53	4180.74	4204.22	4100.68	4119.46	4150.45	4120.32	4178.68	4150.91	4237.14	4217.86	4088.84	4180.89	4170.05	4122.64	4140.56	4250.75	4225.26	4194.1	4122.92	4207.94	4096.45	4059.04	4068.69	4146.7	4134.13	4110.86	4187.01	4225.47	4175.91	4117.51	4069.71	4058.47	4113.18	4146.85	4129.1	4103.57
		RIM(F-B)	2308.45	2316.59	2306.35	2273.18	2251.63	2215.53	2208.06	2173.39	2177.43	2159.85	2170.36	2209.76	2194.69	2183.51	2186.6	2172.93	2186.6	2226.16	2236.48	2196.25	2172.38	2158.52	2126.84	2142.96	2121.77	2143.84	2194.79	2207.61	2217.5	2248.97	2213.94	2207.58	2146.41	2155.26	2141.03	2152.17	2123.26	2120.13	2125.31	2117.52	2096.98	2098.57	2117.22	2122.55	2165.64	2178.2	2184.42
		AIB_base	1998.09	1998.09	1998.09	1998.09	1998.09	1998.09	1998.09	1998.09	1998.09	1998.09	1998.09	1998.09	1998.09	1998.09	1998.09	1998.09	1998.09	1998.09	1998.09	1998.09	1998.09	1998.09	1998.09	1998.09	1998.09	1998.09	1998.09	1998.09	1998.09	1998.09	1998.09	1998.09	1998.09	1998.09	1998.09	1998.09	1998.09	1998.09	1998.09	1998.09	1998.09	1998.09	1998.09	1998.09	1998.09	1998.09	1998.09
		AVA_base	4169	4169	4169	4169	4169	4169	4169	4169	4169	4169	4169	4169	4169	4169	4169	4169	4169	4169	4169	4169	4169	4169	4169	4169	4169	4169	4169	4169	4169	4169	4169	4169	4169	4169	4169	4169	4169	4169	4169	4169	4169	4169	4169	4169	4169	4169	4169
		RIM_base	2186.91	2186.91	2186.91	2186.91	2186.91	2186.91	2186.91	2186.91	2186.91	2186.91	2186.91	2186.91	2186.91	2186.91	2186.91	2186.91	2186.91	2186.91	2186.91	2186.91	2186.91	2186.91	2186.91	2186.91	2186.91	2186.91	2186.91	2186.91	2186.91	2186.91	2186.91	2186.91	2186.91	2186.91	2186.91	2186.91	2186.91	2186.91	2186.91	2186.91	2186.91	2186.91	2186.91	2186.91	2186.91	2186.91	2186.91
		AIB ∆F/Fbase	-7.83388	-5.78697	-7.92747	-8.13551	-7.45111	-6.3932	-6.47703	-4.85653	-3.17687	-3.45248	-2.5817	-3.79436	-3.41895	-1.3741	-0.0980248	-0.0568354	-0.541849	-3.7793	-4.03664	-4.80953	-4.33463	-2.54797	-1.44611	-1.16424	1.93477	1.04217	2.08036	0.90023	2.35973	3.31594	2.28581	4.15815	5.87219	3.87162	5.55744	5.40089	6.46936	4.07572	4.92248	6.27803	6.54483	7.36301	6.46806	7.58197	3.15193	0.752139	-1.23306
		AVA ∆F/Fbase	4.41372	4.11868	3.9716	2.90396	2.23672	0.793645	-0.482536	0.41034	0.392782	-0.851353	-0.467112	0.281604	0.84476	-1.63893	-1.18839	-0.444925	-1.16776	0.232024	-0.434059	1.6344	1.17186	-1.92293	0.285058	0.0250919	-1.11216	-0.682296	1.96085	1.34934	0.602016	-1.10527	0.93399	-1.74037	-2.63768	-2.40606	-0.53485	-0.836505	-1.39472	0.43188	1.3544	0.165653	-1.23514	-2.38172	-2.65126	-1.33905	-0.531444	-0.957037	-1.56953
		RIM ∆F/Fbase	5.55738	5.92987	5.46153	3.94497	2.9596	1.30874	0.96693	-0.618457	-0.433493	-1.23737	-0.756963	1.04457	0.355565	-0.155612	-0.0143627	-0.6394	-0.0141341	1.79472	2.26648	0.427036	-0.664686	-1.29818	-2.74662	-2.00978	-2.97864	-1.9694	0.360458	0.946262	1.39863	2.83751	1.23608	0.945256	-1.85184	-1.44716	-2.0978	-1.58878	-2.91046	-3.05386	-2.81695	-3.17288	-4.11243	-4.03967	-3.18655	-2.94288	-0.972472	-0.398329	-0.114047
	180524-011	AIB Fluorescence	6114.27	6206.59	6322.44	6232.6	6328.94	6303.99	6349.64	6438.14	6452.83	6586.14	6565.73	6736.78	6704.69	6821.72	6877.73	6801.73	6967.73	6967.54	6944.47	6963.26	6908.9	6777.22	6682.73	6580.36	6715.11	6632.03	6674.02	6510.35	6306.15	6224.27	6096.6	6095	5982.59	5917.87	5789.58	5613.27	5517.21	5324.4	5123.39	5074.31	4903.49	4902.35	4654.69	4634.8	4573.01	4498	4446.91
	ok	AVA Fluorescence	5583.03	5629.89	5632.51	5721.71	5654	5534.1	5563.86	5535.03	5584.88	5544.81	5561.91	5517.16	5564.99	5593	5641.61	5656.43	5735.9	5755.77	5727.59	5750.44	5688.23	5736.36	5625.9	5674.32	5620.71	5603.68	5507.11	5467	5334.33	5211.14	4981.62	4939.49	4776.82	4642.19	4617.02	4502.73	4354.45	4316.76	4103.84	4066.75	3875.03	3835	3473.83	3452.39	3446.08	3335.5	3227.22
		RIM Fluorescence	10367.6	10507.7	10444.7	10494.4	10492.7	10531.3	10546	10568	10654	10645.5	10633.4	10729.3	10776.7	10681.4	10696.8	10722.8	10955.1	11129.2	11004.8	11089.9	11217.8	11242.1	11153.8	11078.1	10979.4	10965.1	10818.2	10645.6	10617.7	10441.5	10448.2	10431.1	10294.4	10164.3	9989.14	9911.03	9771.18	9509.47	9294.97	9211.45	8955.34	8872.44	8273.57	8149.21	8189.04	8011.59	7856.74
		AIB background	211.267	213.178	207.155	219.515	211.838	208.056	215.353	211.607	211.198	213.901	220.729	213.188	211.944	208.604	210.056	214.069	210.221	216.568	213.409	214.901	209.059	206.386	215.056	217.657	211.99	216.046	210.644	215.231	215.04	211.135	212.142	218.353	213.429	213.248	211.198	210.178	214.746	207.228	213.149	212.66	210.3	212.498	209.908	213.954	210.02	211.752	219.479
		AVA background	209.728	210.584	206.428	212.784	209.131	208.697	215.216	211.469	213.922	213.609	215.809	209.541	209.678	213.366	213.103	213.938	209.669	210.8	212.738	214.241	207.309	207.931	208.172	212.344	206.891	213.363	209.147	211.831	214.744	203.969	217.269	211.962	208.875	212.094	207.275	211.375	213.981	210.406	211.609	211.978	215.528	217.856	210.206	211.688	213.225	212.363	218.031
		RIM background	210.906	214.086	208.544	218.945	215.379	210.09	212.327	210.614	215.167	213.947	219.75	215.5	211.434	211.98	211.423	217.919	215.154	214.768	213.232	212.469	210.077	208.068	216.158	216.634	210.018	215.726	213.127	215.632	214.27	211.487	210.114	215.82	211.083	211.781	212.443	210.443	214.327	210.568	216.651	213.776	210.798	213.272	212.279	211.985	213.509	212.27	218.311
		AIB(F-B)	5903	5993.41	6115.29	6013.08	6117.1	6095.93	6134.28	6226.53	6241.63	6372.24	6345	6523.59	6492.74	6613.12	6667.67	6587.66	6757.51	6750.97	6731.06	6748.36	6699.84	6570.83	6467.67	6362.71	6503.12	6415.98	6463.38	6295.11	6091.11	6013.14	5884.46	5876.65	5769.16	5704.63	5578.38	5403.1	5302.46	5117.17	4910.24	4861.65	4693.19	4689.86	4444.78	4420.85	4362.99	4286.25	4227.43
		AVA(F-B)	5373.3	5419.31	5426.08	5508.93	5444.86	5325.4	5348.64	5323.56	5370.95	5331.2	5346.1	5307.62	5355.31	5379.64	5428.51	5442.49	5526.24	5544.97	5514.85	5536.2	5480.92	5528.43	5417.73	5461.97	5413.82	5390.32	5297.97	5255.16	5119.59	5007.17	4764.36	4727.52	4567.94	4430.09	4409.74	4291.35	4140.47	4106.35	3892.23	3854.77	3659.5	3617.15	3263.62	3240.7	3232.85	3123.13	3009.19
		RIM(F-B)	10156.6	10293.6	10236.2	10275.5	10277.3	10321.2	10333.7	10357.4	10438.9	10431.6	10413.6	10513.8	10565.3	10469.4	10485.4	10504.9	10740	10914.5	10791.6	10877.4	11007.7	11034.1	10937.6	10861.4	10769.4	10749.3	10605.1	10430	10403.4	10230	10238.1	10215.3	10083.3	9952.5	9776.7	9700.59	9556.85	9298.9	9078.32	8997.68	8744.54	8659.17	8061.29	7937.22	7975.53	7799.32	7638.43
		AIB_base	5784.54	5784.54	5784.54	5784.54	5784.54	5784.54	5784.54	5784.54	5784.54	5784.54	5784.54	5784.54	5784.54	5784.54	5784.54	5784.54	5784.54	5784.54	5784.54	5784.54	5784.54	5784.54	5784.54	5784.54	5784.54	5784.54	5784.54	5784.54	5784.54	5784.54	5784.54	5784.54	5784.54	5784.54	5784.54	5784.54	5784.54	5784.54	5784.54	5784.54	5784.54	5784.54	5784.54	5784.54	5784.54	5784.54	5784.54
		AVA_base	4734.45	4734.45	4734.45	4734.45	4734.45	4734.45	4734.45	4734.45	4734.45	4734.45	4734.45	4734.45	4734.45	4734.45	4734.45	4734.45	4734.45	4734.45	4734.45	4734.45	4734.45	4734.45	4734.45	4734.45	4734.45	4734.45	4734.45	4734.45	4734.45	4734.45	4734.45	4734.45	4734.45	4734.45	4734.45	4734.45	4734.45	4734.45	4734.45	4734.45	4734.45	4734.45	4734.45	4734.45	4734.45	4734.45	4734.45
		RIM_base	9846.15	9846.15	9846.15	9846.15	9846.15	9846.15	9846.15	9846.15	9846.15	9846.15	9846.15	9846.15	9846.15	9846.15	9846.15	9846.15	9846.15	9846.15	9846.15	9846.15	9846.15	9846.15	9846.15	9846.15	9846.15	9846.15	9846.15	9846.15	9846.15	9846.15	9846.15	9846.15	9846.15	9846.15	9846.15	9846.15	9846.15	9846.15	9846.15	9846.15	9846.15	9846.15	9846.15	9846.15	9846.15	9846.15	9846.15
		AIB ∆F/Fbase	2.0479	3.61093	5.71787	3.95097	5.74923	5.38322	6.04623	7.64095	7.90194	10.1598	9.68898	12.7763	12.2431	14.3241	15.2671	13.884	16.8202	16.7072	16.363	16.6621	15.8232	13.5931	11.8097	9.99507	12.4225	10.9161	11.7355	8.82659	5.29979	3.95192	1.72742	1.59234	-0.26577	-1.38147	-3.56386	-6.59418	-8.33387	-11.5371	-15.1144	-15.9545	-18.8666	-18.9243	-23.1611	-23.5747	-24.575	-25.9016	-26.9184
		AVA ∆F/Fbase	13.4936	14.4653	14.6083	16.3583	15.0051	12.4818	12.9728	12.4429	13.444	12.6043	12.919	12.1063	13.1136	13.6274	14.6596	14.9549	16.7238	17.1195	16.4833	16.9342	15.7667	16.7701	14.432	15.3665	14.3494	13.8531	11.9024	10.9983	8.13473	5.76018	0.631585	-0.146351	-3.51696	-6.42866	-6.85849	-9.35913	-12.546	-13.2666	-17.7893	-18.5805	-22.705	-23.5995	-31.0666	-31.5506	-31.7165	-34.0339	-36.4406
		RIM ∆F/Fbase	3.1535	4.54431	3.9611	4.36054	4.37886	4.8252	4.95187	5.19192	6.0198	5.94561	5.76363	6.78098	7.30397	6.32986	6.49249	6.69045	9.07808	10.8501	9.60234	10.4741	11.7972	12.0649	11.0853	10.3114	9.37672	9.17307	7.7076	5.9299	5.65961	3.89854	3.98071	3.74895	2.40873	1.08017	-0.705392	-1.4784	-2.93816	-5.55802	-7.79831	-8.61729	-11.1882	-12.0553	-18.1275	-19.3875	-18.9985	-20.7882	-22.4221
	180313-2	AIB Fluorescence	4436.31	4475.18	4441.52	4477.52	4559.31	4538.42	4573.81	4609.45	4595.55	4529.07	4525.76	4511.33	4485.52	4630.63	4631.58	4680.6	4603.41	4602.44	4544.41	4685.01	4544.22	4514.12	4391.84	4339.13	4420.41	4467.31	4507.04	4484.94	4451.88	4479.04	4495.31	4456.22	4429.02	4394.21	4385.65	4298.08	4295.97	4255.53	4351.38	4409.67	4424.35	4374.51	4275.62	4304.13	4375.21	4226.1	4106.97
	ok	AVA Fluorescence	25642.4	25636.9	25285.4	25383.8	25440.9	25482	25531.3	25530	25408.7	25466.6	25360.5	25351.7	25683.5	25562.3	25684.6	25843.2	26306.8	26146.2	26742.9	26687.1	26519.7	26337.4	25926.6	25986.8	25562.1	25588.2	25578.9	25659.8	25557.4	25595.4	25754.3	26020.7	25963.1	25952	25999.3	25817.9	25730.2	25489.5	25598.1	25376	25358.3	25247.3	25205.6	25519.6	25464.4	25397.8	25522.9
		RIM Fluorescence	13187.2	13196.5	13222.6	13226.5	13269.4	13328.5	13444.3	13522.6	13477.7	13391	13349.5	13266	13258.5	13468.5	13332.9	13272.4	13289.5	13086.9	12939.3	12825.2	12699	12811.1	12783.2	12871.8	12766.3	12617	12599.8	12538.2	12432.8	12383.4	12195.8	11937	11701.2	11475	11109.4	11078	10978.2	10950.2	10886.2	10808.7	10811.1	10661.7	10656.9	10445.8	10363.1	10114.5	9967.77
		AIB background	213.654	213.28	211.31	211.432	213.576	211.841	212.329	211.733	213.94	211.202	212.458	210.787	211.738	210.142	210.959	212.529	212.809	210.826	212.413	212.738	212.751	211.028	213.056	211.602	215.217	213.067	211.865	210.445	213.159	212.204	212.366	214.411	211.813	210.622	211.908	211.538	213.204	213.544	213.181	214.456	214.731	215.331	209.047	211.157	213.789	210.953	211.4
		AVA background	512.15	511.751	515.539	513.459	511.055	516.543	519.845	518.224	517.37	524.017	511.725	512.763	519.66	520.652	517.824	511.225	516.365	512.988	518.985	514.611	510.014	517.654	511.362	520.367	521.089	519.444	523.051	515.078	505.671	506.053	521.085	515.597	523.309	518.915	514.59	514.217	512.398	505.829	518.84	507.853	510.737	510.169	504.582	512.585	513.712	502.978	508.582
		RIM background	213.262	210.355	208.492	209.299	210.297	209.742	208.677	208.673	212.751	211.009	211.529	209.725	211.12	207.396	210.639	210.514	210.994	209.626	212.744	210.888	211.985	210.129	210.785	209.08	210.585	209.708	209.198	207.768	210.286	209.948	211.009	212.492	210.013	210.249	209.581	210.28	210.447	209.297	212.299	212.372	211.815	213.088	206.591	209.344	214.378	209.009	208.628
		AIB(F-B)	4222.65	4261.9	4230.21	4266.08	4345.73	4326.58	4361.48	4397.72	4381.61	4317.87	4313.3	4300.55	4273.78	4420.49	4420.62	4468.07	4390.6	4391.61	4332	4472.27	4331.46	4303.09	4178.78	4127.53	4205.19	4254.24	4295.17	4274.5	4238.72	4266.83	4282.94	4241.81	4217.2	4183.59	4173.74	4086.54	4082.76	4041.99	4138.2	4195.21	4209.62	4159.18	4066.58	4092.98	4161.42	4015.14	3895.57
		AVA(F-B)	25130.3	25125.1	24769.9	24870.4	24929.9	24965.5	25011.4	25011.7	24891.4	24942.6	24848.8	24838.9	25163.8	25041.6	25166.8	25332	25790.4	25633.2	26223.9	26172.5	26009.7	25819.8	25415.3	25466.4	25041	25068.8	25055.9	25144.7	25051.7	25089.4	25233.2	25505.1	25439.8	25433.1	25484.7	25303.6	25217.8	24983.7	25079.2	24868.1	24847.6	24737.2	24701	25007	24950.7	24894.8	25014.3
		RIM(F-B)	12973.9	12986.1	13014.1	13017.2	13059.1	13118.7	13235.6	13313.9	13265	13180	13138	13056.3	13047.3	13261.1	13122.2	13061.9	13078.5	12877.3	12726.6	12614.4	12487	12601	12572.4	12662.7	12555.7	12407.3	12390.6	12330.5	12222.5	12173.5	11984.8	11724.5	11491.2	11264.7	10899.8	10867.7	10767.7	10741	10673.9	10596.3	10599.3	10448.6	10450.3	10236.4	10148.7	9905.45	9759.14
		AIB_base	4235.33	4235.33	4235.33	4235.33	4235.33	4235.33	4235.33	4235.33	4235.33	4235.33	4235.33	4235.33	4235.33	4235.33	4235.33	4235.33	4235.33	4235.33	4235.33	4235.33	4235.33	4235.33	4235.33	4235.33	4235.33	4235.33	4235.33	4235.33	4235.33	4235.33	4235.33	4235.33	4235.33	4235.33	4235.33	4235.33	4235.33	4235.33	4235.33	4235.33	4235.33	4235.33	4235.33	4235.33	4235.33	4235.33	4235.33
		AVA_base	25176.4	25176.4	25176.4	25176.4	25176.4	25176.4	25176.4	25176.4	25176.4	25176.4	25176.4	25176.4	25176.4	25176.4	25176.4	25176.4	25176.4	25176.4	25176.4	25176.4	25176.4	25176.4	25176.4	25176.4	25176.4	25176.4	25176.4	25176.4	25176.4	25176.4	25176.4	25176.4	25176.4	25176.4	25176.4	25176.4	25176.4	25176.4	25176.4	25176.4	25176.4	25176.4	25176.4	25176.4	25176.4	25176.4	25176.4
		RIM_base	11948.6	11948.6	11948.6	11948.6	11948.6	11948.6	11948.6	11948.6	11948.6	11948.6	11948.6	11948.6	11948.6	11948.6	11948.6	11948.6	11948.6	11948.6	11948.6	11948.6	11948.6	11948.6	11948.6	11948.6	11948.6	11948.6	11948.6	11948.6	11948.6	11948.6	11948.6	11948.6	11948.6	11948.6	11948.6	11948.6	11948.6	11948.6	11948.6	11948.6	11948.6	11948.6	11948.6	11948.6	11948.6	11948.6	11948.6
		AIB ∆F/Fbase	-0.299382	0.627204	-0.121002	0.72611	2.6066	2.15443	2.9785	3.8342	3.45385	1.94885	1.84097	1.53979	0.907867	4.37173	4.3748	5.49525	3.66609	3.68996	2.28249	5.59444	2.26979	1.59995	-1.33519	-2.54532	-0.711558	0.446416	1.4129	0.924773	0.0800924	0.743795	1.12417	0.15305	-0.428014	-1.22177	-1.45417	-3.51311	-3.60226	-4.56498	-2.29332	-0.947265	-0.606985	-1.79806	-3.98448	-3.3611	-1.74505	-5.19879	-8.02201
		AVA ∆F/Fbase	-0.183172	-0.203568	-1.61476	-1.21549	-0.979128	-0.837718	-0.655233	-0.654014	-1.1321	-0.928609	-1.30118	-1.34055	-0.0500076	-0.5352	-0.0382824	0.618047	2.43877	1.81462	4.16067	3.95666	3.30991	2.55544	0.948821	1.15186	-0.537599	-0.427321	-0.478766	-0.125936	-0.495143	-0.345678	0.225699	1.30548	1.04609	1.01957	1.22448	0.505453	0.164602	-0.765456	-0.385949	-1.22444	-1.306	-1.7446	-1.88828	-0.672944	-0.896614	-1.11854	-0.643707
		RIM ∆F/Fbase	8.58092	8.68323	8.91764	8.94358	9.29412	9.79291	10.7711	11.4267	11.017	10.3059	9.95401	9.27029	9.19551	10.9849	9.82242	9.31753	9.45604	7.77232	6.5112	5.57178	4.50618	5.46004	5.2205	5.97617	5.08076	3.83918	3.69906	3.19597	2.29218	1.88205	0.302582	-1.87561	-3.8278	-5.72342	-8.77766	-9.04587	-9.88311	-10.1071	-10.6685	-11.3177	-11.293	-12.5541	-12.5395	-14.3296	-15.0635	-17.0995	-18.324
	180310-3	AIB Fluorescence	2839.98	2766.23	2737.29	2710.33	2657.59	2717.96	2689.59	2754.43	2709.34	2732.32	2713.1	2760.87	2753.87	2754.92	2769.69	2763.2	2718.62	2790.75	2825.22	2791.72	2769.21	2809.41	2796.32	2821.98	2861.97	2808.88	2880.98	2887.09	2776.56	2725.51	2688.62	2582.82	2558.08	2506.37	2492.02	2387.82	2350.27	2257.5	2165.07	2059.73	2011.61	2019.13	1967.63	1943.85	2002.93	2057.35	2103.26
	ok	AVA Fluorescence	8934.79	8871.75	8821.49	8811.98	8740.94	8658.1	8543.25	8568.11	8558.43	8558.22	8567.1	8547.68	8578.79	8553.26	8605.12	8604.72	8783	8832.42	9002.37	8906.64	8932.03	8873.04	8828.76	8816.91	8781.35	8809.38	8927.49	8821.64	8872.76	8864.25	8747.33	8688.97	8550.35	8590.59	8549.09	8505.39	8399.69	8301.45	8219.61	8159.01	8100.64	8043.89	7968.69	8086.92	8035.87	8130.5	8150.68
		RIM Fluorescence	9788.65	9708.81	9692.3	9700.72	9583.99	9462.91	9335.25	9334.74	9350.45	9351.59	9370.86	9365.64	9383.97	9378.28	9352.8	9388.69	9777.05	9812.79	9938.01	10007.1	10036.6	9966.16	9883.76	9850.64	9886.15	9990.85	9998.79	9872.05	9648.23	9597.16	9275.81	9126.41	8963.48	8929.31	8760.56	8693.98	8547.74	8442.76	8292.49	8190.81	8127.71	8052.81	8004.19	8009.75	8088.5	8082.12	8174.62
		AIB background	218.214	218.559	215.256	217.546	219.161	218.369	217.241	215.192	219.003	216.358	217.047	216.773	218.908	216.429	217.588	219.058	217.442	217.703	220.41	218.449	218.134	215.644	218.502	214.802	217.707	218.337	215.346	216.12	217.419	217.453	218.768	220.803	217.734	215.998	216.907	216.39	216.969	214.858	217.503	218.314	215.371	220.002	215.236	216.973	221.173	218.415	216.492
		AVA background	310.708	309.817	307.148	311.208	306.73	311.032	314.563	312.227	311.309	311.515	307.512	313.114	306.865	310.36	311.913	318.527	313.747	311.486	316.959	311.666	312.486	310.102	312.058	313.991	316.587	319.398	318.782	319.024	318.254	325.596	325.21	331.582	342.577	349.186	359.515	364.713	361.689	364.918	362.034	354.16	354.587	337.922	338.831	333.416	331.34	325.567	321.667
		RIM background	216.827	215.756	213.774	215.427	216.25	215.596	215.538	213.071	216.65	215.462	216.106	215.824	217.02	213.109	215.7	215.873	215.645	214.751	216.328	216.188	216.131	214.344	215.983	213.152	216.323	216.022	213.516	214.256	215.11	215.227	216.174	217.98	215.373	214.721	215.1	214.787	216.288	214.604	215.959	216.86	216.412	217.348	212.381	214.082	218.151	215.45	214.481
		AIB(F-B)	2621.77	2547.67	2522.04	2492.78	2438.43	2499.59	2472.35	2539.24	2490.33	2515.96	2496.05	2544.1	2534.96	2538.49	2552.1	2544.14	2501.18	2573.05	2604.81	2573.27	2551.07	2593.76	2577.82	2607.18	2644.26	2590.54	2665.64	2670.97	2559.14	2508.05	2469.85	2362.02	2340.35	2290.37	2275.11	2171.43	2133.3	2042.64	1947.57	1841.41	1796.24	1799.13	1752.39	1726.88	1781.76	1838.94	1886.76
		AVA(F-B)	8624.08	8561.93	8514.34	8500.77	8434.21	8347.07	8228.69	8255.88	8247.12	8246.7	8259.59	8234.57	8271.92	8242.9	8293.21	8286.19	8469.25	8520.93	8685.41	8594.97	8619.55	8562.94	8516.7	8502.92	8464.77	8489.98	8608.7	8502.62	8554.51	8538.65	8422.12	8357.39	8207.77	8241.4	8189.57	8140.68	8038	7936.53	7857.58	7804.85	7746.05	7705.96	7629.86	7753.51	7704.53	7804.93	7829.01
		RIM(F-B)	9571.83	9493.05	9478.53	9485.3	9367.74	9247.31	9119.71	9121.67	9133.8	9136.13	9154.76	9149.82	9166.95	9165.17	9137.1	9172.82	9561.41	9598.04	9721.68	9790.92	9820.5	9751.81	9667.78	9637.49	9669.83	9774.83	9785.27	9657.8	9433.12	9381.94	9059.63	8908.43	8748.11	8714.59	8545.46	8479.19	8331.45	8228.15	8076.54	7973.95	7911.3	7835.46	7791.81	7795.67	7870.35	7866.67	7960.14
		AIB_base	2343.31	2343.31	2343.31	2343.31	2343.31	2343.31	2343.31	2343.31	2343.31	2343.31	2343.31	2343.31	2343.31	2343.31	2343.31	2343.31	2343.31	2343.31	2343.31	2343.31	2343.31	2343.31	2343.31	2343.31	2343.31	2343.31	2343.31	2343.31	2343.31	2343.31	2343.31	2343.31	2343.31	2343.31	2343.31	2343.31	2343.31	2343.31	2343.31	2343.31	2343.31	2343.31	2343.31	2343.31	2343.31	2343.31	2343.31
		AVA_base	8244.27	8244.27	8244.27	8244.27	8244.27	8244.27	8244.27	8244.27	8244.27	8244.27	8244.27	8244.27	8244.27	8244.27	8244.27	8244.27	8244.27	8244.27	8244.27	8244.27	8244.27	8244.27	8244.27	8244.27	8244.27	8244.27	8244.27	8244.27	8244.27	8244.27	8244.27	8244.27	8244.27	8244.27	8244.27	8244.27	8244.27	8244.27	8244.27	8244.27	8244.27	8244.27	8244.27	8244.27	8244.27	8244.27	8244.27
		RIM_base	8961.36	8961.36	8961.36	8961.36	8961.36	8961.36	8961.36	8961.36	8961.36	8961.36	8961.36	8961.36	8961.36	8961.36	8961.36	8961.36	8961.36	8961.36	8961.36	8961.36	8961.36	8961.36	8961.36	8961.36	8961.36	8961.36	8961.36	8961.36	8961.36	8961.36	8961.36	8961.36	8961.36	8961.36	8961.36	8961.36	8961.36	8961.36	8961.36	8961.36	8961.36	8961.36	8961.36	8961.36	8961.36	8961.36	8961.36
		AIB ∆F/Fbase	11.883	8.72092	7.62696	6.37851	4.05932	6.669	5.50663	8.36118	6.27404	7.36767	6.51806	8.56853	8.1787	8.32926	8.90993	8.5705	6.73694	9.80401	11.1592	9.81352	8.86615	10.6878	10.0074	11.2603	12.8428	10.5504	13.7551	13.9826	9.21062	7.03033	5.40011	0.798205	-0.126598	-2.25935	-2.91027	-7.3352	-8.962	-12.8309	-16.8883	-21.4183	-23.346	-23.2229	-25.2174	-26.3061	-23.964	-21.524	-19.483
		AVA ∆F/Fbase	4.60701	3.85319	3.27595	3.11129	2.30391	1.24698	-0.188918	0.140862	0.0346066	0.0295849	0.185875	-0.117633	0.33547	-0.0165926	0.59365	0.50856	2.72896	3.35588	5.35094	4.25396	4.55204	3.8654	3.30453	3.13736	2.67457	2.98039	4.42049	3.13369	3.76311	3.57082	2.15734	1.37217	-0.442671	-0.0347507	-0.663418	-1.25645	-2.50193	-3.73274	-4.69041	-5.32998	-6.04319	-6.52941	-7.45255	-5.95272	-6.54679	-5.329	-5.03689
		RIM ∆F/Fbase	6.81226	5.93322	5.77115	5.84665	4.53484	3.19101	1.76706	1.78896	1.92433	1.95032	2.15816	2.10303	2.29418	2.27442	1.96116	2.35974	6.69597	7.10478	8.48451	9.25708	9.58725	8.82073	7.88301	7.54495	7.90583	9.07753	9.19409	7.77158	5.2644	4.69326	1.0967	-0.59057	-2.37965	-2.75372	-4.64097	-5.38047	-7.02909	-8.18182	-9.87374	-11.0185	-11.7176	-12.5639	-13.051	-13.0079	-12.1746	-12.2157	-11.1726
	180602-005	AIB Fluorescence	2571.65	2643.59	2719.78	2712.96	2580.82	2510.46	2557.17	2559.32	2402.95	2461.52	2534.07	2508.14	2551.63	2426.63	2465.43	2431.43	2438.37	2393.59	2537.46	2380.65	2349.48	2339.69	2303	2297.96	2192.58	2295.22	2260.31	2391.17	2357.36	2312.52	2320.17	2273.5	2287.06	2302.38	2324.57	2331.11	2262.57	2300.89	2381.54	2329.53	2371.54	2284.81	2333.32	2302.28	2200.47	2291.05	2368.87
	ok	AVA Fluorescence	4624.93	4729.1	4711.28	4656.8	4604.96	4582.78	4673.4	4574.52	4540.72	4541.06	4576.64	4616.24	4645.95	4643.16	4615.56	4554.5	4549.94	4503.8	4602.76	4502.07	4614.37	4656.52	4659.53	4640.65	4678.16	4642.9	4564.03	4649.78	4638.35	4706.12	4637.21	4639.88	4637.17	4624.08	4623.09	4639.57	4618.1	4596.4	4548.32	4513.59	4387.12	4421.05	4432.61	4462.74	4563.79	4505.57	4486.38
		RIM Fluorescence	6610.95	6532.92	6549.96	6529.9	6316.12	6194.27	6153.18	6169.05	5990.43	5877.66	6049.97	6021.81	6051.73	6065.07	6005.43	5987.8	5900.86	5943.31	6439.97	6243.79	6008.95	6034.47	6018.96	6047.8	5921.44	6013.86	6069.58	6014.36	6135.87	6098.59	6197.55	6073.04	5940.54	5867.85	5801.18	5803.53	5759	5618.5	5696.29	5681.17	5769.19	5672.16	5760.57	5682.22	5676.72	5700.83	5664.64
		AIB background	640.909	639.411	646.451	636.872	634.982	654.184	655.748	670.741	640.315	664.221	648.603	667.674	654.768	663.914	661.204	663.292	659.426	642.977	644.588	643.613	640.333	645.29	649.931	649.39	643.003	668.901	639.69	643.319	656.083	645.056	644.355	637.691	662.522	650.077	675.671	658.375	654.88	648.921	658.406	655.477	663.071	653.346	647.267	656.924	651.387	642.239	646.755
		AVA background	600.816	601.469	605.847	611.882	601.047	608.804	588.429	603.038	602.811	601.562	594.551	598.533	604.384	605.416	599.911	600.562	596.462	594.762	598.602	598.482	584.173	608.196	597.462	590.304	607.113	601.833	605.011	612.758	618.082	601.236	594.767	594.873	592.407	588.089	619.193	615.622	618.702	601.773	611.482	596.222	608.911	605.978	592.364	589.389	596.487	611.169	599.624
		RIM background	479.867	462.711	482.474	464.676	469.544	467.774	471.694	463.753	476.997	486.829	484.285	493.52	478.374	484.58	493.629	477.6	469.098	484.811	495.058	484.382	487.923	483.106	491.614	475.138	494.248	483.185	489.121	505.859	494.42	496.353	491.767	490.939	484.33	483.58	487.226	484.28	497.232	482.758	486.814	496.955	493.542	476.262	466.238	470.17	473.542	474.694	472.186
		AIB(F-B)	1930.74	2004.18	2073.33	2076.08	1945.84	1856.27	1901.43	1888.58	1762.64	1797.3	1885.47	1840.46	1896.86	1762.72	1804.23	1768.13	1778.94	1750.61	1892.87	1737.04	1709.14	1694.4	1653.07	1648.57	1549.58	1626.32	1620.62	1747.85	1701.28	1667.47	1675.82	1635.81	1624.54	1652.3	1648.9	1672.73	1607.69	1651.97	1723.13	1674.06	1708.47	1631.47	1686.06	1645.35	1549.09	1648.81	1722.12
		AVA(F-B)	4024.12	4127.63	4105.43	4044.92	4003.92	3973.98	4084.97	3971.48	3937.91	3939.5	3982.09	4017.7	4041.57	4037.75	4015.65	3953.94	3953.48	3909.04	4004.15	3903.59	4030.2	4048.33	4062.07	4050.35	4071.05	4041.06	3959.02	4037.02	4020.27	4104.89	4042.44	4045.01	4044.76	4036	4003.89	4023.94	3999.4	3994.63	3936.84	3917.37	3778.21	3815.07	3840.25	3873.35	3967.31	3894.4	3886.75
		RIM(F-B)	6131.08	6070.21	6067.49	6065.23	5846.58	5726.49	5681.48	5705.3	5513.43	5390.83	5565.68	5528.29	5573.36	5580.49	5511.8	5510.2	5431.76	5458.5	5944.91	5759.41	5521.03	5551.37	5527.34	5572.67	5427.19	5530.67	5580.46	5508.5	5641.45	5602.24	5705.79	5582.1	5456.21	5384.27	5313.96	5319.25	5261.77	5135.74	5209.48	5184.21	5275.65	5195.9	5294.33	5212.05	5203.17	5226.14	5192.45
		AIB_base	1742.68	1742.68	1742.68	1742.68	1742.68	1742.68	1742.68	1742.68	1742.68	1742.68	1742.68	1742.68	1742.68	1742.68	1742.68	1742.68	1742.68	1742.68	1742.68	1742.68	1742.68	1742.68	1742.68	1742.68	1742.68	1742.68	1742.68	1742.68	1742.68	1742.68	1742.68	1742.68	1742.68	1742.68	1742.68	1742.68	1742.68	1742.68	1742.68	1742.68	1742.68	1742.68	1742.68	1742.68	1742.68	1742.68	1742.68
		AVA_base	3984.29	3984.29	3984.29	3984.29	3984.29	3984.29	3984.29	3984.29	3984.29	3984.29	3984.29	3984.29	3984.29	3984.29	3984.29	3984.29	3984.29	3984.29	3984.29	3984.29	3984.29	3984.29	3984.29	3984.29	3984.29	3984.29	3984.29	3984.29	3984.29	3984.29	3984.29	3984.29	3984.29	3984.29	3984.29	3984.29	3984.29	3984.29	3984.29	3984.29	3984.29	3984.29	3984.29	3984.29	3984.29	3984.29	3984.29
		RIM_base	5513.33	5513.33	5513.33	5513.33	5513.33	5513.33	5513.33	5513.33	5513.33	5513.33	5513.33	5513.33	5513.33	5513.33	5513.33	5513.33	5513.33	5513.33	5513.33	5513.33	5513.33	5513.33	5513.33	5513.33	5513.33	5513.33	5513.33	5513.33	5513.33	5513.33	5513.33	5513.33	5513.33	5513.33	5513.33	5513.33	5513.33	5513.33	5513.33	5513.33	5513.33	5513.33	5513.33	5513.33	5513.33	5513.33	5513.33
		AIB ∆F/Fbase	10.7917	15.0056	18.9736	19.1319	11.6582	6.51854	9.10945	8.37207	1.14544	3.13428	8.19372	5.61113	8.84743	1.15005	3.53206	1.46079	2.08092	0.455431	8.61834	-0.323487	-1.92428	-2.77023	-5.14179	-5.40019	-11.0806	-6.67715	-7.00391	0.296924	-2.37564	-4.31568	-3.83652	-6.13227	-6.77907	-5.18599	-5.38151	-4.01353	-7.746	-5.20494	-1.12145	-3.93773	-1.96315	-6.38156	-3.24914	-5.58474	-11.1088	-5.38656	-1.1799
		AVA ∆F/Fbase	0.999671	3.59766	3.04053	1.52172	0.492633	-0.258828	2.5269	-0.321512	-1.16399	-1.12412	-0.0551364	0.838711	1.43762	1.3418	0.787059	-0.761803	-0.773338	-1.88872	0.498592	-2.02542	1.15221	1.60729	1.95214	1.65798	2.17758	1.42502	-0.634293	1.32355	0.903135	3.02692	1.45965	1.52406	1.51776	1.29779	0.492065	0.995332	0.379181	0.259489	-1.19093	-1.67952	-5.17224	-4.24715	-3.61517	-2.78441	-0.4262	-2.25611	-2.44797
		RIM ∆F/Fbase	11.2048	10.1008	10.0513	10.0103	6.04453	3.86639	3.05005	3.48199	0.00197881	-2.22175	0.94966	0.271492	1.08883	1.21824	-0.0276187	-0.0566593	-1.47942	-0.994341	7.82804	4.46349	0.139776	0.689957	0.254262	1.0763	-1.56238	0.314664	1.2176	-0.0874408	2.32382	1.61265	3.49081	1.24736	-1.03592	-2.34072	-3.61612	-3.52004	-4.56274	-6.84853	-5.51111	-5.96939	-4.31096	-5.75748	-3.97208	-5.46442	-5.62551	-5.20894	-5.81991
	171010-2	AIB Fluorescence	9308.45	9166.12	9071.72	8924.97	8661.72	8658.5	8455.83	8365.31	8405.6	8393.09	8542.83	8668.96	8591.46	8674.69	8630.92	8639.91	8622	8476.02	8662.45	8616	8686.03	8609.75	8736.83	8860.91	8746.35	8708.82	8689.01	8536.55	8583.52	8605.21	8507.51	8340.06	8324.37	8465.54	8565.52	8533.61	8693.66	8712.75	8741.62	8780.38	8808.15	8568.15	8494.88	8587.31	8650.26	8397.59	8339.3
	ok	AVA Fluorescence	17964.1	17839.4	17588.6	17388.4	17027.1	16988.9	16807.2	16678.2	16743.9	16756.1	17063.4	17573.9	18189.1	18590.3	18731.9	18720.7	18723.9	18740.2	18805.7	18835.6	18853.8	18753.5	18808.6	18900.9	19018.7	18834.5	19022	18951.8	18868.9	19051.5	19075.8	18978.7	18967.9	18851.7	19091.9	19092.9	19201.2	19221.8	19054.1	18876.2	19104.5	18914.3	18916.8	18970.8	18879.6	18716.8	18834.4
		RIM Fluorescence	3098.06	2935.66	2795.12	2847.79	2695.67	2609.64	2535.12	2504.63	2390.82	2421.46	2371.34	2519.29	2832.26	3352.29	3708.81	3980.6	4201.71	4318.07	4452.97	4561.09	4485.05	4561.63	4625.17	4601.82	4578.92	4471.23	4510.36	4612.16	4645.78	4463.15	4651.98	4667.1	4650.94	4427.47	4468.23	4456.78	4401.49	4290.31	4381.68	4198.85	4128.19	4072.78	3835.09	3739.04	3835.25	3774.95	3999.51
		AIB background	231.482	231.568	231.309	235.465	228.441	232.549	228.508	230.242	230.691	233.815	234.624	231.803	230.549	230.472	230.818	234.079	233.129	229.571	231.235	233.187	231.911	231.842	230.084	234.273	233.566	232.954	237.921	231.652	231.633	229.863	228	229.506	233.468	232.645	230.525	232.957	233.561	231.923	234.345	233.89	232.134	228.609	233.393	230.552	232.295	229.916	231.144
		AVA background	329.837	333.844	335.805	329.567	329.723	342.819	330.014	339.454	332.933	325.351	341.096	342.794	333.415	337.433	327.429	347.44	337.684	334.035	330.16	335.727	331.624	337.362	333.943	338.05	331.312	329.738	342.83	340.72	338.929	337.688	337.394	328.387	342.199	336.752	335.135	339.635	339.621	341.11	334.337	323.457	335.787	339.599	339.557	336.681	353.411	331.489	333.578
		RIM background	229.446	233.652	233.47	235.18	230.369	236.249	232.331	234.839	234.628	233.379	232.031	233.794	233.281	231.192	232.717	234.897	236.801	234.341	230.815	229.432	234.513	235.079	232.156	232.161	236.746	235.103	237.583	232.024	233.463	231.871	231.17	232.719	231.777	235.844	231.158	236.767	232.537	232.638	233.966	233.626	230.285	231.686	237.18	230.794	232.971	230.655	230.065
		AIB(F-B)	9076.97	8934.55	8840.42	8689.5	8433.28	8425.95	8227.32	8135.06	8174.91	8159.28	8308.21	8437.15	8360.91	8444.22	8400.1	8405.83	8388.87	8246.44	8431.21	8382.82	8454.12	8377.9	8506.74	8626.64	8512.78	8475.86	8451.09	8304.9	8351.89	8375.35	8279.51	8110.56	8090.9	8232.89	8334.99	8300.66	8460.1	8480.83	8507.27	8546.49	8576.02	8339.54	8261.49	8356.76	8417.97	8167.68	8108.16
		AVA(F-B)	17634.3	17505.6	17252.8	17058.8	16697.4	16646	16477.2	16338.7	16410.9	16430.7	16722.3	17231.1	17855.7	18252.9	18404.5	18373.2	18386.2	18406.2	18475.6	18499.8	18522.2	18416.2	18474.7	18562.9	18687.4	18504.7	18679.1	18611.1	18530	18713.8	18738.4	18650.3	18625.7	18515	18756.8	18753.3	18861.6	18880.7	18719.8	18552.8	18768.7	18574.7	18577.3	18634.1	18526.2	18385.3	18500.8
		RIM(F-B)	2868.62	2702.01	2561.65	2612.61	2465.3	2373.39	2302.79	2269.79	2156.19	2188.08	2139.31	2285.49	2598.98	3121.09	3476.1	3745.7	3964.91	4083.73	4222.15	4331.66	4250.53	4326.55	4393.01	4369.66	4342.17	4236.13	4272.77	4380.13	4412.32	4231.27	4420.81	4434.39	4419.16	4191.63	4237.07	4220.02	4168.95	4057.67	4147.72	3965.22	3897.9	3841.09	3597.91	3508.25	3602.28	3544.29	3769.45
		AIB_base	8374.93	8374.93	8374.93	8374.93	8374.93	8374.93	8374.93	8374.93	8374.93	8374.93	8374.93	8374.93	8374.93	8374.93	8374.93	8374.93	8374.93	8374.93	8374.93	8374.93	8374.93	8374.93	8374.93	8374.93	8374.93	8374.93	8374.93	8374.93	8374.93	8374.93	8374.93	8374.93	8374.93	8374.93	8374.93	8374.93	8374.93	8374.93	8374.93	8374.93	8374.93	8374.93	8374.93	8374.93	8374.93	8374.93	8374.93
		AVA_base	18138.3	18138.3	18138.3	18138.3	18138.3	18138.3	18138.3	18138.3	18138.3	18138.3	18138.3	18138.3	18138.3	18138.3	18138.3	18138.3	18138.3	18138.3	18138.3	18138.3	18138.3	18138.3	18138.3	18138.3	18138.3	18138.3	18138.3	18138.3	18138.3	18138.3	18138.3	18138.3	18138.3	18138.3	18138.3	18138.3	18138.3	18138.3	18138.3	18138.3	18138.3	18138.3	18138.3	18138.3	18138.3	18138.3	18138.3
		RIM_base	3620.69	3620.69	3620.69	3620.69	3620.69	3620.69	3620.69	3620.69	3620.69	3620.69	3620.69	3620.69	3620.69	3620.69	3620.69	3620.69	3620.69	3620.69	3620.69	3620.69	3620.69	3620.69	3620.69	3620.69	3620.69	3620.69	3620.69	3620.69	3620.69	3620.69	3620.69	3620.69	3620.69	3620.69	3620.69	3620.69	3620.69	3620.69	3620.69	3620.69	3620.69	3620.69	3620.69	3620.69	3620.69	3620.69	3620.69
		AIB ∆F/Fbase	8.38258	6.68207	5.55807	3.75608	0.696715	0.609227	-1.76257	-2.86411	-2.38837	-2.57495	-0.796659	0.74296	-0.167436	0.827307	0.300568	0.368975	0.166454	-1.53417	0.672034	0.0941546	0.9456	0.0355033	1.57387	3.00549	1.64598	1.2052	0.909361	-0.836193	-0.275138	0.00497174	-1.13931	-3.15673	-3.39144	-1.696	-0.476883	-0.886868	1.01694	1.26447	1.5802	2.0485	2.40106	-0.422578	-1.35457	-0.217012	0.513848	-2.47468	-3.18537
		AVA ∆F/Fbase	-2.77856	-3.48828	-4.88196	-5.95129	-7.94407	-8.22707	-9.15797	-9.92141	-9.52336	-9.41425	-7.80665	-5.00155	-1.55782	0.631645	1.46739	1.29522	1.36681	1.47676	1.85941	1.99329	2.11654	1.53191	1.85443	2.34074	3.02747	2.02014	2.98182	2.60651	2.15939	3.17303	3.30864	2.82274	2.68704	2.07679	3.40991	3.39041	3.98778	4.09318	3.20595	2.28498	3.47542	2.406	2.42017	2.73337	2.13858	1.36161	1.99874
		RIM ∆F/Fbase	-20.7715	-25.373	-29.2497	-27.8422	-31.9108	-34.4491	-36.399	-37.3104	-40.448	-39.5672	-40.9142	-36.8768	-28.2186	-13.7983	-3.99349	3.45286	9.50715	12.7888	16.6118	19.6364	17.3958	19.4952	21.3309	20.6859	19.9267	16.998	18.01	20.9752	21.864	16.8638	22.0987	22.4736	22.053	15.7689	17.0239	16.5529	15.1426	12.0691	14.5561	9.51571	7.6564	6.08736	-0.629156	-3.10551	-0.508544	-2.10998	4.10867
	180603-001	AIB Fluorescence	5182.81	5193.87	5202.17	5165.56	5045.82	4982.45	4805.91	4625.17	4484.11	4292.33	4104.94	3955.56	3784.16	3818.59	3822.45	3893.69	3991.74	4172.51	4305.69	4309.8	4340.48	4327.07	4250.36	4159.33	3994.94	3975.37	3844.66	3808.17	3725.39	3698.22	3700.69	3610.31	3492.28	3444.02	3454.43	3307.63	3359.23	3284.35	3138.93	3148.83	3100.96	3085.2	3126.28	3094.19	3082.45	2974.36	3048.53
	ok	AVA Fluorescence	3260.01	3267.96	3222.71	3260.32	3222.64	3200.03	3142.53	3136.54	3114.48	3089.1	3050.34	3003.57	2971.67	2990.05	3002.42	3091.68	3149.34	3145.57	3158.99	3106.27	3100.51	3076.28	3034.06	3027.5	2971.82	2935.77	2889.67	2894.81	2854.54	2854.55	2811.46	2858.69	2792.63	2706.28	2717.74	2656.86	2681.82	2639.59	2510.62	2523.35	2474.92	2445.28	2421.66	2416.03	2367.18	2327.1	2309.54
		RIM Fluorescence	6431.92	6509.3	6515.26	6485.43	6419.97	6334.34	6247.5	6095.95	5870.14	5727.85	5598.46	5449.17	5203.45	5034.22	4876.04	4765.25	4975.28	5125.1	5291.77	5255.08	5238.29	5232.67	5106	5037.74	4839.41	4697.39	4590.33	4438.44	4236.81	4145.46	3886.11	3828.1	3640.96	3494.2	3414.75	3243.08	3196.8	3122.6	3045.38	2909.51	2810.93	2801.17	2675.3	2674.72	2600.8	2510.19	2512.78
		AIB background	258.096	259.934	257.818	254.472	260.587	265.03	257.644	265.531	258.7	258.488	259.66	254.921	254.927	255.828	256.347	260.073	261.485	270.185	255.782	260.38	254.323	260.997	254.495	253.512	259.611	260.089	261.851	249.871	257.898	255.921	255.66	267.488	252.218	264.479	260.281	267.228	256.333	263.624	263.462	256.38	261.558	259.109	262.284	256.832	259.858	261.376	262.815
		AVA background	256.112	267.216	253.175	264.388	257.366	257.612	256.497	258.819	258.053	260.966	255.475	253.988	253.475	254.144	264.688	268.856	255.853	263.122	266.222	256.531	256.272	261.65	257.509	265.237	265.638	256.269	261.697	257.097	259.534	258.106	257.019	265.216	254.547	261.069	253.691	248.778	263.325	262.8	259.003	257.834	248.925	261.822	254.975	258.472	250.409	257.191	258.788
		RIM background	259.67	251.27	259.809	258.117	258.611	257.803	254.656	257.066	254.049	259.186	262.588	254.158	257.764	256.85	254.064	251.984	250.951	259.781	258.715	256.666	260.529	252.764	259.432	258.627	257.648	257.166	251.35	255.65	250.93	255.268	255.447	254.787	252.215	249.18	250.992	259.865	253.969	257.9	254.967	253.445	255.605	256.613	252.762	249.057	255.164	255.34	253.908
		AIB(F-B)	4924.71	4933.94	4944.35	4911.09	4785.24	4717.43	4548.26	4359.64	4225.41	4033.84	3845.28	3700.64	3529.23	3562.77	3566.1	3633.62	3730.26	3902.32	4049.9	4049.42	4086.15	4066.08	3995.87	3905.82	3735.33	3715.28	3582.81	3558.3	3467.49	3442.3	3445.03	3342.82	3240.06	3179.54	3194.15	3040.4	3102.9	3020.73	2875.47	2892.45	2839.4	2826.09	2863.99	2837.36	2822.59	2712.98	2785.72
		AVA(F-B)	3003.9	3000.75	2969.53	2995.93	2965.28	2942.42	2886.04	2877.72	2856.42	2828.13	2794.87	2749.58	2718.2	2735.9	2737.73	2822.82	2893.49	2882.45	2892.77	2849.74	2844.24	2814.63	2776.55	2762.26	2706.18	2679.5	2627.97	2637.72	2595.01	2596.44	2554.44	2593.47	2538.08	2445.21	2464.05	2408.09	2418.5	2376.79	2251.62	2265.52	2226	2183.45	2166.68	2157.56	2116.77	2069.91	2050.76
		RIM(F-B)	6172.25	6258.03	6255.45	6227.31	6161.36	6076.53	5992.84	5838.89	5616.09	5468.66	5335.88	5195.01	4945.69	4777.37	4621.98	4513.26	4724.33	4865.32	5033.06	4998.41	4977.76	4979.9	4846.57	4779.11	4581.76	4440.22	4338.98	4182.79	3985.88	3890.19	3630.66	3573.32	3388.75	3245.02	3163.75	2983.21	2942.83	2864.7	2790.41	2656.06	2555.32	2544.55	2422.54	2425.67	2345.64	2254.85	2258.87
		AIB_base	3629.98	3629.98	3629.98	3629.98	3629.98	3629.98	3629.98	3629.98	3629.98	3629.98	3629.98	3629.98	3629.98	3629.98	3629.98	3629.98	3629.98	3629.98	3629.98	3629.98	3629.98	3629.98	3629.98	3629.98	3629.98	3629.98	3629.98	3629.98	3629.98	3629.98	3629.98	3629.98	3629.98	3629.98	3629.98	3629.98	3629.98	3629.98	3629.98	3629.98	3629.98	3629.98	3629.98	3629.98	3629.98	3629.98	3629.98
		AVA_base	2600.47	2600.47	2600.47	2600.47	2600.47	2600.47	2600.47	2600.47	2600.47	2600.47	2600.47	2600.47	2600.47	2600.47	2600.47	2600.47	2600.47	2600.47	2600.47	2600.47	2600.47	2600.47	2600.47	2600.47	2600.47	2600.47	2600.47	2600.47	2600.47	2600.47	2600.47	2600.47	2600.47	2600.47	2600.47	2600.47	2600.47	2600.47	2600.47	2600.47	2600.47	2600.47	2600.47	2600.47	2600.47	2600.47	2600.47
		RIM_base	4173.63	4173.63	4173.63	4173.63	4173.63	4173.63	4173.63	4173.63	4173.63	4173.63	4173.63	4173.63	4173.63	4173.63	4173.63	4173.63	4173.63	4173.63	4173.63	4173.63	4173.63	4173.63	4173.63	4173.63	4173.63	4173.63	4173.63	4173.63	4173.63	4173.63	4173.63	4173.63	4173.63	4173.63	4173.63	4173.63	4173.63	4173.63	4173.63	4173.63	4173.63	4173.63	4173.63	4173.63	4173.63	4173.63	4173.63
		AIB ∆F/Fbase	35.6677	35.9217	36.2086	35.2923	31.8253	29.9572	25.2971	20.1009	16.4031	11.1257	5.93108	1.94649	-2.77549	-1.85169	-1.75981	0.100197	2.76236	7.50244	11.5681	11.5548	12.5668	12.0136	10.0795	7.59891	2.90222	2.34985	-1.29959	-1.97472	-4.47644	-5.17032	-5.09506	-7.91089	-10.7418	-12.409	-12.0065	-16.2419	-14.5202	-16.7839	-20.7856	-20.3178	-21.7792	-22.146	-21.1017	-21.8354	-22.2422	-25.2618	-23.258
		AVA ∆F/Fbase	15.5138	15.3926	14.1923	15.2074	14.0286	13.1496	10.9815	10.6617	9.84277	8.75482	7.47562	5.73416	4.5273	5.20811	5.27859	8.55051	11.2681	10.8434	11.2405	9.58582	9.37428	8.23556	6.77129	6.22173	4.06531	3.0393	1.05762	1.4324	-0.210001	-0.154741	-1.77003	-0.268913	-2.39899	-5.97043	-5.24579	-7.3979	-6.99755	-8.60134	-13.4149	-12.8803	-14.4	-16.036	-16.6809	-17.0318	-18.6005	-20.4024	-21.1389
		RIM ∆F/Fbase	47.8868	49.9422	49.8804	49.2061	47.6259	45.5934	43.5882	39.8995	34.5613	31.029	27.8473	24.4723	18.4985	14.4655	10.7424	8.13761	13.1947	16.5728	20.5918	19.7618	19.267	19.3183	16.1236	14.5073	9.77886	6.38757	3.96172	0.219392	-4.4984	-6.7911	-13.0095	-14.3835	-18.8057	-22.2495	-24.1966	-28.5223	-29.4899	-31.3618	-33.1419	-36.3608	-38.7745	-39.0326	-41.9561	-41.8811	-43.7986	-45.9739	-45.8776
	180524-007	AIB Fluorescence	1870.08	1894.6	1866.24	1920.59	1911.1	1855.34	1883.36	2044.84	1795.21	1878.09	1899.36	1880.85	1895.05	1871.44	1875.77	1905.33	1874.23	1896.48	1921.54	1922.07	1859.67	1851.31	1884.05	1846.21	1875.11	1887.47	1854.13	1880.95	1852.22	1892.49	1824.57	1824.71	1869.81	1931.59	1840.87	1850.04	1883.48	1882.9	1850.73	1863.13	1886.15	1895.78	1928.19	1897.92	1914.25	1921.36	1879.61
	ok	AVA Fluorescence	10084.2	10136.8	10230.5	10221	10195.7	10177.3	10113.3	9786.42	10130.1	9968.29	9924.61	9910.09	9932.26	9805.07	9882.08	9834.86	9895.01	9859.39	9962.08	9874.47	9804.44	9816.84	9919.57	10020.2	10078.3	10035.5	10074.5	10042	10083.1	9972.52	9949.68	9958.54	9892.32	9891.52	9925.92	9860.83	10037.3	9945.25	9841.23	9915.78	9969.88	9936.57	10003.1	10010.4	9928.49	9870.27	9825.53
		RIM Fluorescence	10515.9	10536.9	10541.1	10500	10394.4	10501	10586.8	10456	10467	10577.4	10551.2	10636.3	10561.5	10610.1	10639.9	10815.7	10679.9	10735.6	10785.4	10873.2	10855.1	10717.1	10709.8	10830.9	10812.1	10729	10725.4	10610.5	10775.6	10755.6	10650.8	10750.7	10745.5	10817.7	10665.5	10665.1	10765.1	10695.8	10702.4	10709.5	10782.5	10755.5	10869.5	10841.2	10871.7	10751	10746.6
		AIB background	211.228	216.459	212.327	205.35	209.413	210.069	205.558	202.657	213.703	213.337	216.449	215.452	212.422	209.376	207.201	205.215	210.498	215.696	214.502	204.492	210.891	217.512	211.043	208.99	211.62	207.795	206.871	209.215	206.736	205.231	211.046	211.564	213.198	212.053	203.436	212.35	216.894	208.386	206.356	207.934	210.614	210.756	213.03	212.723	209.842	203.637	212.264
		AVA background	209.966	209.003	206.653	214.709	212.094	211.75	214.869	205.344	214.281	209.747	212.188	214.781	215.462	213.875	210.309	212.772	206.847	212.453	213.378	204.531	208.469	208.228	213.831	214.134	206.203	206.6	211.812	210.019	206.887	213.031	210.95	213.694	212.391	214.597	208.659	209.55	213.916	207.103	210.312	210.206	209.616	210.462	211.316	212.056	209.781	209.141	207.25
		RIM background	209.351	212.711	211.581	207.217	210.735	210.511	207.689	205.283	214.686	212.232	214.287	216.41	214.75	212.996	211.013	206.447	207.009	214.914	213.838	204.814	210.171	212.408	211.478	208.66	210.572	207.439	208.072	209.498	206.971	209.625	208.465	209.123	213.105	210.015	206.787	209.252	216.09	208.877	209.936	208.408	211.16	211.68	213.509	211.82	210.645	204.18	212.726
		AIB(F-B)	1658.85	1678.14	1653.91	1715.24	1701.69	1645.27	1677.81	1842.18	1581.51	1664.75	1682.91	1665.39	1682.62	1662.07	1668.57	1700.12	1663.73	1680.79	1707.04	1717.58	1648.78	1633.79	1673.01	1637.22	1663.49	1679.67	1647.26	1671.74	1645.48	1687.26	1613.52	1613.14	1656.61	1719.54	1637.43	1637.69	1666.59	1674.51	1644.38	1655.2	1675.54	1685.03	1715.16	1685.2	1704.41	1717.72	1667.35
		AVA(F-B)	9874.25	9927.85	10023.8	10006.3	9983.61	9965.58	9898.46	9581.08	9915.85	9758.55	9712.43	9695.31	9716.8	9591.2	9671.77	9622.09	9688.17	9646.94	9748.7	9669.94	9595.98	9608.61	9705.74	9806.08	9872.09	9828.88	9862.68	9831.95	9876.24	9759.49	9738.73	9744.85	9679.92	9676.92	9717.26	9651.28	9823.36	9738.15	9630.92	9705.57	9760.27	9726.1	9791.74	9798.38	9718.7	9661.13	9618.28
		RIM(F-B)	10306.5	10324.2	10329.5	10292.8	10183.6	10290.5	10379.1	10250.7	10252.3	10365.2	10336.9	10419.9	10346.8	10397.1	10428.9	10609.3	10472.9	10520.7	10571.5	10668.4	10645	10504.7	10498.4	10622.2	10601.6	10521.6	10517.3	10401	10568.6	10546	10442.3	10541.6	10532.4	10607.6	10458.8	10455.9	10549	10487	10492.4	10501.1	10571.4	10543.8	10655.9	10629.3	10661	10546.8	10533.9
		AIB_base	1670.43	1670.43	1670.43	1670.43	1670.43	1670.43	1670.43	1670.43	1670.43	1670.43	1670.43	1670.43	1670.43	1670.43	1670.43	1670.43	1670.43	1670.43	1670.43	1670.43	1670.43	1670.43	1670.43	1670.43	1670.43	1670.43	1670.43	1670.43	1670.43	1670.43	1670.43	1670.43	1670.43	1670.43	1670.43	1670.43	1670.43	1670.43	1670.43	1670.43	1670.43	1670.43	1670.43	1670.43	1670.43	1670.43	1670.43
		AVA_base	9750.01	9750.01	9750.01	9750.01	9750.01	9750.01	9750.01	9750.01	9750.01	9750.01	9750.01	9750.01	9750.01	9750.01	9750.01	9750.01	9750.01	9750.01	9750.01	9750.01	9750.01	9750.01	9750.01	9750.01	9750.01	9750.01	9750.01	9750.01	9750.01	9750.01	9750.01	9750.01	9750.01	9750.01	9750.01	9750.01	9750.01	9750.01	9750.01	9750.01	9750.01	9750.01	9750.01	9750.01	9750.01	9750.01	9750.01
		RIM_base	10482.7	10482.7	10482.7	10482.7	10482.7	10482.7	10482.7	10482.7	10482.7	10482.7	10482.7	10482.7	10482.7	10482.7	10482.7	10482.7	10482.7	10482.7	10482.7	10482.7	10482.7	10482.7	10482.7	10482.7	10482.7	10482.7	10482.7	10482.7	10482.7	10482.7	10482.7	10482.7	10482.7	10482.7	10482.7	10482.7	10482.7	10482.7	10482.7	10482.7	10482.7	10482.7	10482.7	10482.7	10482.7	10482.7	10482.7
		AIB ∆F/Fbase	-0.693076	0.461716	-0.988689	2.68246	1.87129	-1.50598	0.441541	10.2816	-5.3235	-0.340173	0.747151	-0.301441	0.73003	-0.500791	-0.11161	1.77713	-0.401056	0.619998	2.19139	2.8226	-1.29592	-2.19329	0.15431	-1.98801	-0.415244	0.553189	-1.38709	0.0782816	-1.49341	1.00726	-3.40681	-3.42944	-0.827293	2.93994	-1.97538	-1.95988	-0.229962	0.244347	-1.55968	-0.911942	0.305828	0.873885	2.67749	0.884242	2.0343	2.83117	-0.184645
		AVA ∆F/Fbase	1.27432	1.824	2.80818	2.62827	2.39593	2.21106	1.52264	-1.73262	1.70102	0.0875825	-0.385422	-0.560991	-0.340592	-1.62879	-0.802437	-1.31193	-0.634243	-1.05708	-0.0133508	-0.821227	-1.57979	-1.45018	-0.454017	0.57508	1.25216	0.808967	1.15559	0.840444	1.29469	0.0972646	-0.115679	-0.0528789	-0.718786	-0.749566	-0.335833	-1.01262	0.7523	-0.121638	-1.22141	-0.455709	0.105244	-0.245135	0.428044	0.496167	-0.321043	-0.911545	-1.35103
		RIM ∆F/Fbase	-1.68113	-1.51277	-1.4617	-1.81248	-2.85331	-1.83431	-0.988718	-2.21345	-2.19862	-1.12135	-1.3912	-0.599469	-1.2969	-0.816798	-0.514148	1.20703	-0.0942867	0.362178	0.846821	1.77135	1.54753	0.208964	0.148951	1.33051	1.13339	0.370572	0.329457	-0.780004	0.818928	0.603307	-0.385508	0.561476	0.474028	1.19141	-0.228832	-0.256181	0.632107	0.0401246	0.0924773	0.174917	0.845228	0.582234	1.65217	1.39836	1.7005	0.611072	0.487813
	180602-003	AIB Fluorescence	4267.2	4421.34	4381.87	4334.11	4346.94	4426.61	4467.3	4542.52	4616	4679.62	4558.58	4347.35	4595.35	4337.74	4656.47	4421.21	4305.83	4257.74	4652.37	4361.37	4181.82	3982.1	4493.94	4451.74	4382.45	4296.56	4134.24	4681.06	4006.76	4471.74	4255.53	4063.29	4339.07	4540.93	4837.7	4407.54	4580.37	4795.35	4791.27	4242.94	4331.18	4362.69	4403.44	4266.84	4624.6	4632.63	4530.23
	ok	AVA Fluorescence	2537.13	2583.89	2526.31	2520.14	2539.84	2590.91	2518.82	2533.21	2526.34	2521.51	2525.89	2547.28	2560.42	2571.08	2578.43	2567.42	2547.44	2559.93	2565.15	2524.53	2566.81	2560.06	2534.63	2565.88	2519.43	2519.81	2484.08	2456.58	2473.05	2492.68	2490.6	2545.86	2537.53	2522.98	2506.36	2461.12	2485.56	2502.51	2469.75	2458.09	2487.23	2489.01	2505.44	2466.39	2478.05	2468.1	2423.97
		RIM Fluorescence	6443.6	6531.86	6567.91	6632.36	6659.79	6826.82	6831.79	6834.2	6942.71	6975.82	7037.5	7032.08	7039.65	7050.28	7148.99	7107.42	7143.12	7190.89	7214.06	7128.35	7182.22	7144.19	7237.15	7163.98	7172.59	7109.24	7013.78	6943.68	6934.09	6945.22	6916.9	7018.03	7044.06	7037.44	7139.11	7097.76	7126.43	7198.96	7178.87	7175.51	7161.63	7208.67	7243.74	7192.75	7188.33	7258.07	7155.45
		AIB background	255.498	253.032	253.301	254.14	253.848	255.409	259.24	260.392	252.676	264.071	257.338	261.211	260.779	256.186	260.025	258.201	259.473	265.728	260.819	263.941	260.873	268.184	267.52	272.561	258.451	261.108	267.784	267.757	272.554	266.176	270.363	261.331	257.696	266.939	266.841	261.951	264.069	258.162	264.598	267.103	252.434	257.353	264.662	267.593	262.708	263.547	260.507
		AVA background	235.715	234.929	233.982	230.809	233.074	238.1	235.234	231.902	238.905	236.094	236.113	234.974	238.99	233.492	241.081	231.318	229.165	236.531	235.973	235.284	235.799	233.333	237.739	233.462	233.81	237.246	235.092	233.367	233.314	236.726	228.697	233.925	237.735	237.24	237.699	235.126	238.174	230.176	236.714	236.635	230.956	234.209	237.569	237.057	229.76	234.408	237.866
		RIM background	243.973	237.373	241.87	239.977	241.111	242.92	240.003	238.841	244.091	243.492	246.163	242.664	244.82	237.9	242.411	238.739	241.355	234.266	242.977	243.17	234.459	241.259	242.548	238.452	234.159	237.562	238.461	237.891	234.852	242.223	237.812	234.489	243.913	243.542	239	239.758	246.223	240.478	237.806	245.866	239.709	247.272	242.822	248.891	241.058	243.858	242.095
		AIB(F-B)	4011.7	4168.31	4128.57	4079.97	4093.09	4171.2	4208.06	4282.13	4363.32	4415.55	4301.25	4086.13	4334.57	4081.55	4396.45	4163.01	4046.36	3992.01	4391.55	4097.42	3920.95	3713.91	4226.42	4179.18	4124	4035.46	3866.45	4413.3	3734.21	4205.57	3985.17	3801.96	4081.37	4273.99	4570.86	4145.59	4316.3	4537.18	4526.68	3975.84	4078.74	4105.34	4138.78	3999.25	4361.89	4369.09	4269.72
		AVA(F-B)	2301.42	2348.96	2292.33	2289.33	2306.77	2352.81	2283.58	2301.31	2287.43	2285.41	2289.77	2312.31	2321.43	2337.59	2337.35	2336.1	2318.27	2323.4	2329.18	2289.25	2331.01	2326.73	2296.89	2332.41	2285.62	2282.56	2248.99	2223.21	2239.73	2255.95	2261.91	2311.94	2299.8	2285.74	2268.66	2226	2247.39	2272.33	2233.04	2221.46	2256.27	2254.8	2267.88	2229.33	2248.29	2233.7	2186.1
		RIM(F-B)	6199.63	6294.49	6326.04	6392.38	6418.68	6583.9	6591.79	6595.36	6698.62	6732.33	6791.34	6789.42	6794.83	6812.38	6906.58	6868.68	6901.77	6956.63	6971.08	6885.18	6947.76	6902.93	6994.6	6925.52	6938.43	6871.68	6775.32	6705.79	6699.24	6702.99	6679.09	6783.54	6800.15	6793.9	6900.11	6858	6880.21	6958.48	6941.06	6929.64	6921.92	6961.4	7000.92	6943.86	6947.27	7014.21	6913.35
		AIB_base	4160.66	4160.66	4160.66	4160.66	4160.66	4160.66	4160.66	4160.66	4160.66	4160.66	4160.66	4160.66	4160.66	4160.66	4160.66	4160.66	4160.66	4160.66	4160.66	4160.66	4160.66	4160.66	4160.66	4160.66	4160.66	4160.66	4160.66	4160.66	4160.66	4160.66	4160.66	4160.66	4160.66	4160.66	4160.66	4160.66	4160.66	4160.66	4160.66	4160.66	4160.66	4160.66	4160.66	4160.66	4160.66	4160.66	4160.66
		AVA_base	2275.39	2275.39	2275.39	2275.39	2275.39	2275.39	2275.39	2275.39	2275.39	2275.39	2275.39	2275.39	2275.39	2275.39	2275.39	2275.39	2275.39	2275.39	2275.39	2275.39	2275.39	2275.39	2275.39	2275.39	2275.39	2275.39	2275.39	2275.39	2275.39	2275.39	2275.39	2275.39	2275.39	2275.39	2275.39	2275.39	2275.39	2275.39	2275.39	2275.39	2275.39	2275.39	2275.39	2275.39	2275.39	2275.39	2275.39
		RIM_base	6792.68	6792.68	6792.68	6792.68	6792.68	6792.68	6792.68	6792.68	6792.68	6792.68	6792.68	6792.68	6792.68	6792.68	6792.68	6792.68	6792.68	6792.68	6792.68	6792.68	6792.68	6792.68	6792.68	6792.68	6792.68	6792.68	6792.68	6792.68	6792.68	6792.68	6792.68	6792.68	6792.68	6792.68	6792.68	6792.68	6792.68	6792.68	6792.68	6792.68	6792.68	6792.68	6792.68	6792.68	6792.68	6792.68	6792.68
		AIB ∆F/Fbase	-3.58003	0.183932	-0.771154	-1.93919	-1.62398	0.253501	1.13936	2.91952	4.87104	6.12627	3.37901	-1.79109	4.17999	-1.9012	5.66714	0.0565722	-2.74712	-4.0533	5.54955	-1.51976	-5.76123	-10.7374	1.5806	0.445189	-0.881015	-3.00914	-7.07112	6.0723	-10.2496	1.0794	-4.21772	-8.62106	-1.90555	2.72388	9.85913	-0.362039	3.74077	9.04972	8.79717	-4.44209	-1.96877	-1.32948	-0.525737	-3.8794	4.83653	5.00954	2.62133
		AVA ∆F/Fbase	1.14372	3.23297	0.744283	0.612381	1.3789	3.40251	0.359948	1.13888	0.529159	0.440328	0.631939	1.62237	2.02302	2.7335	2.72289	2.66807	1.88458	2.1097	2.36389	0.608919	2.44421	2.25622	0.944684	2.5059	0.449611	0.315021	-1.16044	-2.29327	-1.56725	-0.854454	-0.592739	1.60611	1.07241	0.454876	-0.296035	-2.17093	-1.23076	-0.134628	-1.86137	-2.37034	-0.840495	-0.904832	-0.330418	-2.02425	-1.1911	-1.83252	-3.9243
		RIM ∆F/Fbase	-8.7307	-7.3342	-6.86975	-5.89301	-5.5059	-3.07355	-2.95745	-2.90478	-1.38462	-0.88847	-0.0196628	-0.0479503	0.0316391	0.290073	1.67681	1.11897	1.60606	2.41366	2.62646	1.36177	2.2831	1.62308	2.97269	1.95575	2.14577	1.16305	-0.255464	-1.27913	-1.37553	-1.3203	-1.6722	-0.134445	0.109986	0.018043	1.58158	0.961682	1.28862	2.44094	2.18446	2.01638	1.90267	2.48387	3.06574	2.2257	2.27592	3.26138	1.77655
	180524-008	AIB Fluorescence	3823.87	3820.23	3851.83	3810.72	3764.09	3828.16	3808.24	3815.88	3787.91	3826.34	3789.71	3781.18	3737.57	3806.46	3774.37	3804.24	3846.31	3849.76	3822.62	3774.01	3766.83	3826.68	3733.2	3738.19	3728.84	3710.29	3581.69	3640.31	3544.72	3560.98	3534.42	3632.42	3727.15	3754.3	3665.26	3637.18	3658.16	3589.71	3578.09	3477.35	3500.85	3480.88	3521.28	3494.12	3493.78	3532.45	3628.17
	ok	AVA Fluorescence	7312.01	7382.71	7355.65	7333.11	7386.2	7424.28	7360.86	7479.76	7359.45	7386.14	7319.2	7334.72	7293.89	7295.66	7369.83	7328.87	7415.14	7440.23	7540.62	7577.83	7569.14	7475.47	7452.86	7462.72	7527.27	7441.04	7395.91	7446.06	7420.87	7439.27	7619.87	7549.52	7619.2	7550.99	7473.94	7539.84	7440.67	7370.44	7506.2	7394.86	7424.23	7315.33	7445.23	7325.59	7431.69	7347.41	7312.81
		RIM Fluorescence	4201.44	4323.17	4263.42	4270.43	4236.22	4275.11	4202.57	4185.23	4264.01	4231.88	4300.37	4287.62	4292.59	4199.01	4189.89	4208.87	4232.85	4216.38	4289.52	4374.16	4364.21	4350.38	4274.65	4360.18	4337.11	4290.74	4201.53	4170.53	4167.64	4194.65	4254.94	4279.06	4237.87	4334.01	4272.05	4187.44	4277.81	4237.16	4153.53	4181.93	4160.37	4039.93	4070.29	4008.49	4083.9	4046.71	4046.58
		AIB background	229.805	220.835	224.046	230.116	227.987	229.667	224.904	225.792	221.667	228.403	229.135	226.967	226.997	229.71	229.29	223.564	225.548	229.182	225.168	229.984	226.733	222.607	220.178	225.739	227.125	221.29	229.399	222.924	228.175	224.541	221.611	221.785	226.769	223.016	219.653	222.234	223.607	231.558	226.436	230.964	215.35	229.733	221.964	224.805	225.116	223.086	222.254
		AVA background	225.075	220.466	225.547	224.403	229.012	222.469	227.916	218.578	217.916	221.95	227.512	223.725	216.884	228.925	223.631	223.556	216.934	222.359	221.966	227.613	224.572	224.062	219.2	223.059	224.775	219.556	225.281	221.062	218.55	222.956	215.353	224.031	223.387	222.219	224.025	216.372	222.078	221.969	227.878	226.675	221.072	220.469	222.644	221.669	218.122	221.203	222.156
		RIM background	224.285	223.331	222.923	232.886	225.774	227.412	225.23	223.325	222.616	224.671	227.535	232.022	224.406	225.717	227.368	221.958	225.34	226.961	226.629	232.048	229.23	222.336	223.086	224.912	229.625	220.796	225.243	222.572	226.057	221.807	220.857	222.752	221.303	221.353	223.388	219.224	221.829	229.759	224.925	226.134	218.406	226.399	225.193	223.134	225.241	220.287	225.596
		AIB(F-B)	3594.07	3599.4	3627.78	3580.61	3536.11	3598.49	3583.34	3590.09	3566.24	3597.94	3560.57	3554.22	3510.57	3576.75	3545.08	3580.68	3620.76	3620.58	3597.45	3544.03	3540.09	3604.07	3513.02	3512.45	3501.72	3489	3352.3	3417.39	3316.54	3336.44	3312.81	3410.63	3500.38	3531.28	3445.61	3414.94	3434.55	3358.15	3351.65	3246.39	3285.5	3251.15	3299.32	3269.32	3268.66	3309.36	3405.91
		AVA(F-B)	7086.93	7162.25	7130.11	7108.71	7157.19	7201.81	7132.94	7261.18	7141.53	7164.19	7091.69	7110.99	7077.01	7066.74	7146.2	7105.31	7198.21	7217.87	7318.65	7350.22	7344.57	7251.41	7233.66	7239.66	7302.5	7221.48	7170.63	7225	7202.32	7216.31	7404.52	7325.48	7395.81	7328.77	7249.91	7323.47	7218.6	7148.47	7278.33	7168.18	7203.16	7094.86	7222.58	7103.92	7213.57	7126.2	7090.66
		RIM(F-B)	3977.15	4099.84	4040.5	4037.54	4010.45	4047.7	3977.34	3961.91	4041.39	4007.21	4072.83	4055.59	4068.19	3973.29	3962.52	3986.91	4007.51	3989.42	4062.89	4142.12	4134.98	4128.04	4051.56	4135.27	4107.48	4069.94	3976.29	3947.96	3941.59	3972.84	4034.09	4056.31	4016.57	4112.65	4048.66	3968.22	4055.98	4007.4	3928.61	3955.8	3941.96	3813.53	3845.1	3785.35	3858.66	3826.42	3820.99
		AIB_base	3464.59	3464.59	3464.59	3464.59	3464.59	3464.59	3464.59	3464.59	3464.59	3464.59	3464.59	3464.59	3464.59	3464.59	3464.59	3464.59	3464.59	3464.59	3464.59	3464.59	3464.59	3464.59	3464.59	3464.59	3464.59	3464.59	3464.59	3464.59	3464.59	3464.59	3464.59	3464.59	3464.59	3464.59	3464.59	3464.59	3464.59	3464.59	3464.59	3464.59	3464.59	3464.59	3464.59	3464.59	3464.59	3464.59	3464.59
		AVA_base	7194.24	7194.24	7194.24	7194.24	7194.24	7194.24	7194.24	7194.24	7194.24	7194.24	7194.24	7194.24	7194.24	7194.24	7194.24	7194.24	7194.24	7194.24	7194.24	7194.24	7194.24	7194.24	7194.24	7194.24	7194.24	7194.24	7194.24	7194.24	7194.24	7194.24	7194.24	7194.24	7194.24	7194.24	7194.24	7194.24	7194.24	7194.24	7194.24	7194.24	7194.24	7194.24	7194.24	7194.24	7194.24	7194.24	7194.24
		RIM_base	3988.11	3988.11	3988.11	3988.11	3988.11	3988.11	3988.11	3988.11	3988.11	3988.11	3988.11	3988.11	3988.11	3988.11	3988.11	3988.11	3988.11	3988.11	3988.11	3988.11	3988.11	3988.11	3988.11	3988.11	3988.11	3988.11	3988.11	3988.11	3988.11	3988.11	3988.11	3988.11	3988.11	3988.11	3988.11	3988.11	3988.11	3988.11	3988.11	3988.11	3988.11	3988.11	3988.11	3988.11	3988.11	3988.11	3988.11
		AIB ∆F/Fbase	3.737	3.8909	4.71016	3.34852	2.06416	3.86466	3.42732	3.62232	2.9339	3.8487	2.7703	2.58682	1.32713	3.23726	2.32301	3.35063	4.50745	4.50237	3.83464	2.29282	2.17921	4.02575	1.39785	1.38125	1.07152	0.70452	-3.24131	-1.36256	-4.27332	-3.69891	-4.38113	-1.55754	1.03299	1.92489	-0.548008	-1.43311	-0.867209	-3.07223	-3.25987	-6.29824	-5.16927	-6.16079	-4.77032	-5.63631	-5.65525	-4.48053	-1.69366
		AVA ∆F/Fbase	-1.4916	-0.444707	-0.89144	-1.18886	-0.515	0.105233	-0.852019	0.930476	-0.732674	-0.417741	-1.42541	-1.15715	-1.62952	-1.77231	-0.667719	-1.23608	0.0551786	0.328397	1.7293	2.16809	2.08961	0.794617	0.547976	0.631348	1.50475	0.378673	-0.328211	0.42756	0.112349	0.306838	2.92289	1.82429	2.80185	1.86998	0.773809	1.79632	0.338544	-0.636194	1.16881	-0.362225	0.123928	-1.38135	0.393936	-1.25545	0.268627	-0.945705	-1.4398
		RIM ∆F/Fbase	-0.274698	2.8016	1.3137	1.23958	0.560184	1.49421	-0.270059	-0.656985	1.33609	0.478993	2.12438	1.69217	2.00789	-0.371461	-0.641539	-0.0300458	0.48644	0.032791	1.87509	3.86167	3.68267	3.5087	1.59112	3.69001	2.99329	2.05189	-0.296413	-1.0067	-1.16652	-0.38282	1.15287	1.71013	0.71354	3.12293	1.51831	-0.498714	1.70185	0.483681	-1.49197	-0.810165	-1.1571	-4.37752	-3.58597	-5.08402	-3.24588	-4.05426	-4.19051
	180524-005	AIB Fluorescence	1116.79	1119.98	1100.79	1121.35	1107.22	1087.21	1087.73	1106.41	1129.66	1098.12	1117.58	1126.73	1136.44	1118.13	1102.65	1093.81	1109.79	1116.11	1070.64	1108.7	1100.42	1126.42	1133.27	1130.24	1092.1	1110.98	1098.42	1079.16	1087.08	1054.79	1059.6	1035.94	1054.38	1036	1062.26	1037.14	1029.32	1023.6	1029.17	992.831	1000.12	1017.99	995.088	1007.72	1004	1028.62	1028.48
	ok	AVA Fluorescence	2996.13	2985.13	2985.44	2933.73	2939.22	2907.46	2951.61	3020.76	3008.45	2991.93	2991.32	2992.99	2994.07	3019.06	3040	3031.63	3060.47	3044.35	2966.04	2991.34	3003.64	2981.58	2962.65	3004.31	2992.57	2961.22	2993.22	2992.75	3000.86	2959	2980.56	2947.88	2965.52	2936.97	2974.2	2932.88	2902.26	2917.34	2885.47	2873.08	2826.4	2827.07	2796.67	2789.25	2747.86	2740.48	2680
		RIM Fluorescence	1347.22	1350.28	1351.32	1352.81	1333.42	1309.63	1266.94	1324.35	1308.79	1296.87	1331.96	1303.01	1331.73	1327.27	1311.45	1306.28	1340.09	1309.12	1332.4	1283.76	1264.89	1226.03	1294.98	1379.58	1323.13	1322.85	1354.73	1351.31	1361.86	1334.94	1317.99	1315.79	1307.41	1287.08	1259.52	1248.92	1244.16	1168.76	1164.62	1120.08	1114.88	1034.24	1048.62	1010.27	966.389	940.528	913.072
		AIB background	216.215	212.564	218.396	214.063	208.485	217.696	214.941	216.921	211.825	216.185	215.31	212.947	216.172	215.974	210.861	214.241	210.812	214.891	209.178	211.954	220.611	219.977	216.868	210.719	215.653	212.822	220.538	212.063	213.719	217.304	210.809	219.337	214.459	216.766	220.393	217.607	215.851	212.723	216.66	219.287	218.106	218.7	213.059	215.03	215.564	223.139	218.185
		AVA background	216.022	217.428	218.497	215.906	216.431	216.841	215.625	216.316	214.15	218.381	214.15	214.734	218.084	213.163	213.528	215.656	212.837	211.994	211.756	215.116	219.169	219.875	216.731	213.7	217.681	213.606	217.25	214.406	213.025	219.691	212.525	216.409	217.606	216.988	218.225	217.309	218.028	211.916	215.488	215.569	217.688	219.534	212.997	214.259	213.438	224.7	217.541
		RIM background	216.338	213.414	218.447	214.607	214.061	216.66	214.627	215.287	211.629	216.623	213.838	213.27	216.675	214.612	212.39	214.16	215.3	213.18	210.555	213.015	220.461	218.8	215.895	212.395	215.077	214.138	217.998	214.779	212.02	217.82	211.704	217.178	214.221	216.557	217.998	217.809	216.985	212.259	216.447	219.325	213.866	217.748	212.511	213.864	215.272	220.967	218.662
		AIB(F-B)	900.574	907.412	882.393	907.288	898.734	869.519	872.785	889.485	917.831	881.931	902.273	913.783	920.271	902.158	891.786	879.57	898.982	901.214	861.458	896.743	879.806	906.448	916.4	919.518	876.446	898.154	877.879	867.093	873.362	837.485	848.792	816.604	839.925	819.232	841.864	819.531	813.469	810.873	812.507	773.544	782.015	799.289	782.029	792.694	788.436	805.477	810.3
		AVA(F-B)	2780.11	2767.7	2766.95	2717.83	2722.79	2690.62	2735.99	2804.44	2794.3	2773.55	2777.17	2778.25	2775.98	2805.9	2826.47	2815.97	2847.63	2832.35	2754.29	2776.22	2784.47	2761.7	2745.92	2790.61	2774.89	2747.62	2775.97	2778.34	2787.83	2739.31	2768.03	2731.47	2747.91	2719.99	2755.97	2715.57	2684.24	2705.42	2669.98	2657.51	2608.72	2607.54	2583.67	2574.99	2534.43	2515.78	2462.46
		RIM(F-B)	1130.89	1136.86	1132.87	1138.2	1119.36	1092.97	1052.31	1109.06	1097.16	1080.24	1118.12	1089.74	1115.06	1112.66	1099.06	1092.12	1124.79	1095.94	1121.84	1070.74	1044.43	1007.23	1079.08	1167.19	1108.05	1108.71	1136.73	1136.53	1149.84	1117.12	1106.28	1098.61	1093.19	1070.52	1041.52	1031.12	1027.18	956.498	948.172	900.752	901.019	816.492	836.11	796.408	751.117	719.561	694.41
		AIB_base	859.456	859.456	859.456	859.456	859.456	859.456	859.456	859.456	859.456	859.456	859.456	859.456	859.456	859.456	859.456	859.456	859.456	859.456	859.456	859.456	859.456	859.456	859.456	859.456	859.456	859.456	859.456	859.456	859.456	859.456	859.456	859.456	859.456	859.456	859.456	859.456	859.456	859.456	859.456	859.456	859.456	859.456	859.456	859.456	859.456	859.456	859.456
		AVA_base	2711.84	2711.84	2711.84	2711.84	2711.84	2711.84	2711.84	2711.84	2711.84	2711.84	2711.84	2711.84	2711.84	2711.84	2711.84	2711.84	2711.84	2711.84	2711.84	2711.84	2711.84	2711.84	2711.84	2711.84	2711.84	2711.84	2711.84	2711.84	2711.84	2711.84	2711.84	2711.84	2711.84	2711.84	2711.84	2711.84	2711.84	2711.84	2711.84	2711.84	2711.84	2711.84	2711.84	2711.84	2711.84	2711.84	2711.84
		RIM_base	1020.92	1020.92	1020.92	1020.92	1020.92	1020.92	1020.92	1020.92	1020.92	1020.92	1020.92	1020.92	1020.92	1020.92	1020.92	1020.92	1020.92	1020.92	1020.92	1020.92	1020.92	1020.92	1020.92	1020.92	1020.92	1020.92	1020.92	1020.92	1020.92	1020.92	1020.92	1020.92	1020.92	1020.92	1020.92	1020.92	1020.92	1020.92	1020.92	1020.92	1020.92	1020.92	1020.92	1020.92	1020.92	1020.92	1020.92
		AIB ∆F/Fbase	4.78421	5.57983	2.6688	5.5654	4.57012	1.17088	1.55089	3.49398	6.79211	2.61505	4.98189	6.32111	7.07601	4.96851	3.7617	2.34034	4.59898	4.85868	0.232959	4.33846	2.3678	5.46767	6.62561	6.9884	1.97685	4.50264	2.14359	0.888606	1.61802	-2.55636	-1.24076	-4.98592	-2.27246	-4.68015	-2.04686	-4.64536	-5.35069	-5.65274	-5.46262	-9.99607	-9.01045	-7.00057	-9.00882	-7.76792	-8.26335	-6.28058	-5.71941
		AVA ∆F/Fbase	2.51722	2.05982	2.03191	0.220632	0.403607	-0.782707	0.890214	3.41462	3.04063	2.27529	2.40903	2.44889	2.36508	3.46835	4.22687	3.83979	5.00723	4.44381	1.5651	2.37385	2.67811	1.83857	1.2565	2.9046	2.32477	1.31918	2.36482	2.4521	2.80209	1.01293	2.07196	0.723906	1.33002	0.300283	1.6272	0.137589	-1.01808	-0.236695	-1.54378	-2.00346	-3.80287	-3.84623	-4.72637	-5.04652	-6.54229	-7.22994	-9.19621
		RIM ∆F/Fbase	10.7712	11.3567	10.9654	11.4877	9.64254	7.05723	3.07484	8.63336	7.46774	5.8108	9.52128	6.74075	9.22086	8.98598	7.65414	6.97407	10.1744	7.34824	9.88536	4.88037	2.30279	-1.34078	5.69689	14.3271	8.53482	8.59878	11.3439	11.3244	12.6282	9.42323	8.36135	7.61016	7.07858	4.85813	2.01825	0.998675	0.612651	-6.31022	-7.12576	-11.7706	-11.7444	-20.0239	-18.1023	-21.9912	-26.4275	-29.5184	-31.982
	180524-012	AIB Fluorescence	2585.07	2617.07	2641	2623.39	2662.65	2712.62	2692.99	2630.78	2723.39	2679.96	2697.28	2625.83	2614.85	2619.02	2675.22	2635.84	2663.11	2718.26	2676.46	2661.74	2686.73	2665.27	2576.81	2533.05	2535.84	2444.88	2487.96	2528.49	2521.09	2514.15	2571.56	2495.88	2504.84	2607.8	2621.83	2575.17	2531.73	2545.93	2553.39	2555.05	2583.55	2610.55	2519.57	2533.34	2548.77	2607.93	2660.59
	ok	AVA Fluorescence	6452.27	6378.62	6282.63	6281.3	6158.26	6050.33	6031.74	6001.97	5903.23	5805.65	5818.67	5831.26	5814.41	5881.82	5959.58	5918.49	5910.85	5895.8	5951.15	5820.13	5801.85	5842.23	5928.2	6010.01	5932.65	6158.23	6150.24	6157.34	6109.44	6156.44	6123.58	6164.62	6072.68	6142.66	6141.77	6074.27	6079.58	6096.06	6175.79	6099.22	6135.54	6085.22	6077.8	6079.44	5924.35	5873.3	5802.35
		RIM Fluorescence	3565.27	3600.59	3524.63	3416.02	3333.57	3232.5	3132.8	3090.06	3049.34	3023.32	3010.64	2943.93	2998.83	2950.41	2959.11	3002.96	2991.81	2999.35	2835.34	2872.26	2817	2787.34	2843.96	3008.74	2986.37	3069.2	3174.64	3360.57	3351.86	3371.41	3349.61	3429.19	3368.55	3418.13	3447.56	3457.26	3392.61	3482.2	3500.75	3492.11	3513.39	3479.75	3430.7	3479.03	3369.01	3417.9	3371.81
		AIB background	217.314	221.353	220.37	223.35	220.673	214.459	225.673	220.244	224.957	219.799	217.809	216.726	221.746	221.135	217.99	227.736	221.056	219.947	218.792	217.416	222.505	220.769	216.515	221.446	215.049	226.495	215.96	216.937	222.825	221.416	220.564	226.112	220.917	226.264	227.505	226.495	214.389	217.904	218.439	223.574	220.426	215.535	225.317	225.403	224.954	220.776	217.924
		AVA background	223.528	221.919	221.394	223.244	220.637	221.169	219.775	219.097	221.306	219.947	224.262	224.778	215.347	221.509	216.85	221.825	222.434	219.253	222.253	219.219	221.556	220.981	218.072	221.594	220.306	220.041	224.047	222.256	218.666	222.284	213.925	218.053	217.084	221.059	224.925	216.075	214.416	221.372	222.741	221.95	215.444	217.216	223.056	217.916	224.628	213.497	219.391
		RIM background	219.491	220.539	217.342	221.851	222.991	216.956	223.329	218.274	222.682	218.261	220.092	217.118	222.816	223.781	216.105	224.7	219.719	220.82	218.781	217.23	222.022	220.064	218.456	219.151	216.412	223.357	218.09	220.971	225.125	220.478	221.735	221.566	221.504	225.206	226.954	225.84	216.914	217.594	219.307	220.958	220.48	218.41	227.015	225.873	223.331	219.48	219.621
		AIB(F-B)	2367.76	2395.71	2420.63	2400.05	2441.98	2498.16	2467.32	2410.53	2498.44	2460.16	2479.48	2409.11	2393.1	2397.88	2457.23	2408.1	2442.05	2498.31	2457.67	2444.32	2464.22	2444.5	2360.3	2311.61	2320.79	2218.38	2272	2311.56	2298.26	2292.74	2351	2269.76	2283.92	2381.53	2394.32	2348.67	2317.34	2328.03	2334.95	2331.48	2363.12	2395.02	2294.26	2307.94	2323.82	2387.16	2442.67
		AVA(F-B)	6228.74	6156.7	6061.23	6058.05	5937.62	5829.16	5811.97	5782.88	5681.92	5585.7	5594.41	5606.48	5599.06	5660.31	5742.73	5696.66	5688.41	5676.54	5728.89	5600.91	5580.29	5621.25	5710.13	5788.41	5712.34	5938.18	5926.19	5935.08	5890.78	5934.16	5909.66	5946.57	5855.6	5921.6	5916.85	5858.2	5865.16	5874.69	5953.05	5877.27	5920.1	5868.01	5854.74	5861.52	5699.72	5659.8	5582.95
		RIM(F-B)	3345.78	3380.05	3307.29	3194.17	3110.58	3015.55	2909.47	2871.79	2826.65	2805.06	2790.55	2726.82	2776.01	2726.62	2743.01	2778.26	2772.09	2778.53	2616.56	2655.03	2594.97	2567.28	2625.5	2789.59	2769.96	2845.85	2956.55	3139.6	3126.74	3150.94	3127.88	3207.62	3147.05	3192.92	3220.6	3231.41	3175.69	3264.61	3281.45	3271.15	3292.91	3261.34	3203.68	3253.16	3145.68	3198.42	3152.19
		AIB_base	2388.69	2388.69	2388.69	2388.69	2388.69	2388.69	2388.69	2388.69	2388.69	2388.69	2388.69	2388.69	2388.69	2388.69	2388.69	2388.69	2388.69	2388.69	2388.69	2388.69	2388.69	2388.69	2388.69	2388.69	2388.69	2388.69	2388.69	2388.69	2388.69	2388.69	2388.69	2388.69	2388.69	2388.69	2388.69	2388.69	2388.69	2388.69	2388.69	2388.69	2388.69	2388.69	2388.69	2388.69	2388.69	2388.69	2388.69
		AVA_base	5800.59	5800.59	5800.59	5800.59	5800.59	5800.59	5800.59	5800.59	5800.59	5800.59	5800.59	5800.59	5800.59	5800.59	5800.59	5800.59	5800.59	5800.59	5800.59	5800.59	5800.59	5800.59	5800.59	5800.59	5800.59	5800.59	5800.59	5800.59	5800.59	5800.59	5800.59	5800.59	5800.59	5800.59	5800.59	5800.59	5800.59	5800.59	5800.59	5800.59	5800.59	5800.59	5800.59	5800.59	5800.59	5800.59	5800.59
		RIM_base	3014.4	3014.4	3014.4	3014.4	3014.4	3014.4	3014.4	3014.4	3014.4	3014.4	3014.4	3014.4	3014.4	3014.4	3014.4	3014.4	3014.4	3014.4	3014.4	3014.4	3014.4	3014.4	3014.4	3014.4	3014.4	3014.4	3014.4	3014.4	3014.4	3014.4	3014.4	3014.4	3014.4	3014.4	3014.4	3014.4	3014.4	3014.4	3014.4	3014.4	3014.4	3014.4	3014.4	3014.4	3014.4	3014.4	3014.4
		AIB ∆F/Fbase	-0.876378	0.293928	1.33705	0.475283	2.23068	4.58272	3.29172	0.914351	4.5944	2.99206	3.80058	0.854695	0.184538	0.384815	2.8691	0.812664	2.23382	4.58904	2.88765	2.32898	3.16211	2.33651	-1.18872	-3.22708	-2.84273	-7.1298	-4.8851	-3.22926	-3.78571	-4.01701	-1.57806	-4.97883	-4.38604	-0.299618	0.235737	-1.67543	-2.98686	-2.53955	-2.24972	-2.39516	-1.07058	0.264917	-3.95342	-3.38076	-2.71592	-0.0642176	2.25969
		AVA ∆F/Fbase	7.38116	6.1392	4.49336	4.43852	2.36243	0.49253	0.19618	-0.305372	-2.04578	-3.70466	-3.55456	-3.34632	-3.47426	-2.41835	-0.997474	-1.79163	-1.93388	-2.13855	-1.23602	-3.44247	-3.79783	-3.09176	-1.55954	-0.209933	-1.52139	2.37208	2.16531	2.31862	1.55482	2.30271	1.88028	2.51665	0.948328	2.08618	2.0042	0.993151	1.11316	1.27742	2.62829	1.322	2.06025	1.16225	0.933554	1.05047	-1.73902	-2.42712	-3.75197
		RIM ∆F/Fbase	10.9931	12.13	9.71631	5.96366	3.19057	0.037973	-3.48087	-4.73117	-6.22838	-6.94467	-7.426	-9.54041	-7.90835	-9.54672	-9.00323	-7.83371	-8.03849	-7.82491	-13.198	-11.9217	-13.9141	-14.8329	-12.9014	-7.45794	-8.10912	-5.5916	-1.9193	4.15342	3.72663	4.52941	3.76455	6.40992	4.40043	5.92233	6.84052	7.19923	5.3507	8.30048	8.85896	8.51743	9.2391	8.19206	6.27915	7.92047	4.35508	6.10452	4.57105
	180313-5	AIB Fluorescence	2956.47	2962.37	2929.4	3062.89	3014	2988.16	2986.31	2966.49	2960.67	2959.64	2933.97	2923.32	2922.12	2989.32	3014.58	3115.94	3119.84	3144.51	3176.69	3124.13	3147.53	3113.75	3175.22	3111.92	3110.34	3147.3	3108.56	3064.81	3110.24	3050.15	3084.58	3264.18	3173.95	3104.58	3177.67	3228.07	3260.12	3249.7	3250.36	3211.2	3163.85	3193.65	3190.2	3190.84	3159.39	3136.19	3130.72
	ok	AVA Fluorescence	12305.2	12364.3	12418.6	12367.3	12242.8	12249.7	12240.6	12213.7	12243.8	12203.8	12283.5	12222.6	12362.7	12424.2	12592.8	12594.5	12696.5	12637.2	12513.9	12531.7	12537	12533.6	12562.7	12476	12396.3	12365.4	12251.3	12291.6	12260.6	12263.7	12252.4	12072.8	12204.2	12262.2	12297.3	12622.2	12510.8	12518.9	12385.8	12397.3	12323	12332.9	12191	12278.5	12253.7	12294.9	12262.3
		RIM Fluorescence	3147.06	3115.79	3150.19	3078.24	3066.66	3102.95	3034.23	3020.57	2954.11	2959.28	2931.81	2905.83	2883.59	2901.6	2922.48	2921.76	2956.68	2968.22	2973.33	2961.19	2960.84	2957.09	2948.09	2959.7	2910.07	2903.18	2948.12	2943.21	2900.54	2876.99	2906.77	2842.33	2891	2896.16	2854.7	2985.91	2922.55	2977.73	2987.11	3026.17	3037.91	3048.76	3059.38	3069.23	3055.51	3083.41	3111.92
		AIB background	218.331	217.378	214.176	218.325	216.843	217.961	216.465	212.77	219.572	217.473	217.824	218.989	220.462	214.781	217.432	217.714	218.058	216.778	217.314	218.925	218.342	215.796	217.067	214.135	219.269	217.342	215.187	215.71	216.267	216.194	218.387	219.641	216.748	215.267	216.217	216.06	218.8	214.542	217.439	217.673	217.245	217.295	213.895	214.318	219.718	216.11	216.359
		AVA background	332.206	333.401	335.844	342.156	345.546	340.773	332.628	340.457	334.404	337.901	336.702	326.443	330.475	317.649	333.961	324.596	328.301	326.035	325.557	320.784	330.348	326.309	326.085	325.578	322.926	329.326	330.645	334.486	328.489	319.926	331.574	331.379	330.23	325.691	326.61	327.199	327.837	330.709	329.794	331.067	323.791	322.312	333.032	326.681	325.426	331.145	329.787
		RIM background	223.174	222.043	217.503	223.757	218.467	219.923	222.282	224.589	218.738	220.31	220.609	218.378	222.138	222.299	220.604	220.077	220.335	221.748	219.946	224.578	224.138	220.282	223.062	222.157	220.684	219.91	223.626	222.224	218.413	221.391	223.652	222.52	221.8	221.361	218.914	223.342	222.034	222.561	224.252	222.645	219.596	217.142	220.658	220.723	221.929	219.989	220.071
		AIB(F-B)	2738.14	2744.99	2715.22	2844.57	2797.15	2770.2	2769.85	2753.72	2741.1	2742.16	2716.14	2704.33	2701.66	2774.54	2797.15	2898.22	2901.78	2927.73	2959.37	2905.2	2929.19	2897.95	2958.16	2897.78	2891.08	2929.96	2893.38	2849.1	2893.97	2833.96	2866.19	3044.54	2957.2	2889.32	2961.46	3012.01	3041.32	3035.16	3032.92	2993.53	2946.61	2976.35	2976.31	2976.52	2939.67	2920.08	2914.36
		AVA(F-B)	11973	12030.9	12082.8	12025.2	11897.3	11908.9	11908	11873.3	11909.4	11865.9	11946.8	11896.1	12032.2	12106.5	12258.8	12269.9	12368.2	12311.2	12188.3	12210.9	12206.7	12207.3	12236.6	12150.4	12073.4	12036.1	11920.6	11957.1	11932.1	11943.8	11920.8	11741.4	11874	11936.5	11970.6	12295	12183	12188.2	12056	12066.2	11999.2	12010.6	11858	11951.8	11928.3	11963.7	11932.5
		RIM(F-B)	2923.89	2893.74	2932.69	2854.49	2848.19	2883.03	2811.94	2795.98	2735.37	2738.97	2711.2	2687.45	2661.45	2679.3	2701.87	2701.68	2736.34	2746.47	2753.39	2736.61	2736.7	2736.81	2725.03	2737.54	2689.39	2683.27	2724.49	2720.98	2682.12	2655.6	2683.12	2619.81	2669.2	2674.8	2635.78	2762.57	2700.52	2755.17	2762.86	2803.53	2818.32	2831.62	2838.72	2848.5	2833.58	2863.42	2891.85
		AIB_base	2883.81	2883.81	2883.81	2883.81	2883.81	2883.81	2883.81	2883.81	2883.81	2883.81	2883.81	2883.81	2883.81	2883.81	2883.81	2883.81	2883.81	2883.81	2883.81	2883.81	2883.81	2883.81	2883.81	2883.81	2883.81	2883.81	2883.81	2883.81	2883.81	2883.81	2883.81	2883.81	2883.81	2883.81	2883.81	2883.81	2883.81	2883.81	2883.81	2883.81	2883.81	2883.81	2883.81	2883.81	2883.81	2883.81	2883.81
		AVA_base	12025.1	12025.1	12025.1	12025.1	12025.1	12025.1	12025.1	12025.1	12025.1	12025.1	12025.1	12025.1	12025.1	12025.1	12025.1	12025.1	12025.1	12025.1	12025.1	12025.1	12025.1	12025.1	12025.1	12025.1	12025.1	12025.1	12025.1	12025.1	12025.1	12025.1	12025.1	12025.1	12025.1	12025.1	12025.1	12025.1	12025.1	12025.1	12025.1	12025.1	12025.1	12025.1	12025.1	12025.1	12025.1	12025.1	12025.1
		RIM_base	2763.04	2763.04	2763.04	2763.04	2763.04	2763.04	2763.04	2763.04	2763.04	2763.04	2763.04	2763.04	2763.04	2763.04	2763.04	2763.04	2763.04	2763.04	2763.04	2763.04	2763.04	2763.04	2763.04	2763.04	2763.04	2763.04	2763.04	2763.04	2763.04	2763.04	2763.04	2763.04	2763.04	2763.04	2763.04	2763.04	2763.04	2763.04	2763.04	2763.04	2763.04	2763.04	2763.04	2763.04	2763.04	2763.04	2763.04
		AIB ∆F/Fbase	-5.05118	-4.81361	-5.84593	-1.36075	-3.00493	-3.93945	-3.95176	-4.51102	-4.94881	-4.91178	-5.81413	-6.22379	-6.31645	-3.78924	-3.005	0.499811	0.623016	1.52311	2.6202	0.741782	1.57367	0.490379	2.57807	0.484553	0.251944	1.60016	0.331665	-1.2036	0.352367	-1.7287	-0.610976	5.57358	2.54485	0.190949	2.6925	4.44567	5.46179	5.24815	5.17051	3.80474	2.17763	3.20907	3.20755	3.21497	1.9369	1.25756	1.05928
		AVA ∆F/Fbase	-0.432704	0.0484578	0.480048	0.000715838	-1.06253	-0.96579	-0.973666	-1.2622	-0.961874	-1.32372	-0.650632	-1.07207	0.0597259	0.677469	1.94389	2.03618	2.85341	2.37925	1.35787	1.54574	1.51024	1.5156	1.75952	1.04222	0.402086	0.0918422	-0.868352	-0.565127	-0.773101	-0.675879	-0.867205	-2.35899	-1.25612	-0.736644	-0.452529	2.24492	1.31334	1.35682	0.257114	0.342103	-0.215374	-0.120065	-1.38957	-0.609194	-0.804511	-0.510009	-0.769525
		RIM ∆F/Fbase	5.82124	4.73038	6.13984	3.30955	3.08179	4.34265	1.76987	1.19199	-1.0016	-0.871096	-1.87626	-2.73564	-3.67692	-3.03071	-2.21382	-2.2208	-0.966318	-0.599837	-0.349461	-0.95651	-0.953361	-0.94938	-1.37565	-0.922923	-2.66557	-2.88699	-1.39508	-1.52215	-2.92861	-3.88839	-2.89256	-5.18377	-3.39632	-3.19361	-4.60571	-0.0170016	-2.26275	-0.285003	-0.00654207	1.46528	2.00056	2.48209	2.73913	3.09301	2.55292	3.63282	4.66165
	180524-010	AIB Fluorescence	4763.28	4792.2	4714.99	4710.49	4674.18	4688.89	4638.39	4632.66	4611.34	4716.84	4720.18	4779.6	4755.73	4774.47	4746.32	4818.52	4791.4	4832.31	4702.13	4720.33	4717.1	4720.07	4744.5	4793.15	4738.5	4728.08	4761.75	4729.73	4724.23	4747.14	4777.06	4765.73	4713.58	4698.06	4766.02	4798.73	4828.78	4768.04	4740.06	4763.2	4802.2	4750.34	4762.86	4727.34	4680.69	4740.05	4588.9
	ok	AVA Fluorescence	6030.5	5944.51	5902.98	5800.57	5776.14	5792.15	5697.99	5709.51	5706.15	5818.77	5824.21	5928.83	5958.75	5926.36	5971.86	5925.27	5939.03	5984.08	5966.38	5980.74	6004	5976.55	5960.47	5995.23	6011.86	5951.81	5908.21	5886.4	5811.74	5817.43	5909.68	5944.24	5816.07	5835.31	5852.77	5859.35	5863.64	5839.67	5766.07	5803.86	5789.39	5774.12	5734.99	5810	5796.34	5752.9	5693.72
		RIM Fluorescence	11159.6	11067.1	11004.6	11039.3	11012.8	10955.1	10901.2	10733.7	10805.5	10697.4	10647.4	10561.1	10618.7	10792	10800.2	10743.6	10738.4	10671.1	10804.7	10672.7	10685.8	10754.6	10713.9	10726.2	10745.2	10731.4	10593.4	10640.9	10689.4	10660	10792.4	10844.3	10722.1	10833	10813.2	10806.6	10867.5	11025.1	10937.7	10921.2	10958.5	11025.1	10911.6	11055.5	11043.8	11130.5	10972.9
		AIB background	224.092	233.066	220.33	227.581	225.904	221.7	225.812	226.294	223.531	227.251	226.601	225.739	230.165	226.762	222.521	228.68	230.422	223.135	218.426	220.129	224.525	226.624	226.64	219.3	226.924	227.449	228.62	222.825	223.739	222.917	227.132	221.657	232.967	222.934	225.805	231.518	228.865	225.455	219.106	228.37	222.452	231.459	226.96	231.673	217.686	225.884	229.574
		AVA background	230.441	230.941	222.044	233.844	229.625	226.572	229.459	232.262	223.203	224.916	222.106	226.881	233.216	226.131	222.303	230.616	226.256	223.516	225.834	227.525	224.903	224.137	233.403	226.884	230.334	225.509	228.828	227.125	229.772	227.525	225.669	230.809	228.191	222.1	225.072	230.122	223.756	225.234	222.416	232.078	227.859	233.809	226.113	229.834	224.928	223.916	233.378
		RIM background	221.833	230.36	221.213	229.943	225.408	220.118	224.439	232.901	224.461	226.375	223.274	226.879	233.147	225.68	222.634	223.956	229.577	222.919	223.395	224.228	229.452	222.833	227.822	220.963	230.75	231.16	227.129	225.208	224.75	225.189	226.923	224.254	229.833	223.235	225.274	231.559	228.101	224.759	222.013	225.436	221.976	228.239	228.982	231.235	223.5	227.061	230.031
		AIB(F-B)	4539.19	4559.14	4494.66	4482.91	4448.28	4467.19	4412.57	4406.37	4387.81	4489.59	4493.58	4553.86	4525.57	4547.7	4523.8	4589.84	4560.98	4609.17	4483.7	4500.2	4492.57	4493.44	4517.86	4573.85	4511.58	4500.63	4533.13	4506.91	4500.49	4524.22	4549.93	4544.07	4480.61	4475.13	4540.21	4567.21	4599.91	4542.59	4520.96	4534.83	4579.75	4518.88	4535.9	4495.66	4463.01	4514.16	4359.32
		AVA(F-B)	5800.06	5713.57	5680.93	5566.73	5546.51	5565.57	5468.53	5477.24	5482.95	5593.85	5602.11	5701.95	5725.53	5700.23	5749.56	5694.65	5712.77	5760.57	5740.54	5753.21	5779.09	5752.41	5727.07	5768.35	5781.53	5726.3	5679.38	5659.28	5581.97	5589.91	5684.01	5713.43	5587.88	5613.21	5627.69	5629.23	5639.88	5614.43	5543.65	5571.78	5561.53	5540.31	5508.88	5580.17	5571.41	5528.98	5460.34
		RIM(F-B)	10937.8	10836.8	10783.4	10809.4	10787.4	10735	10676.7	10500.8	10581	10471	10424.1	10334.2	10385.5	10566.3	10577.5	10519.6	10508.8	10448.2	10581.3	10448.5	10456.4	10531.8	10486	10505.3	10514.4	10500.2	10366.3	10415.7	10464.6	10434.8	10565.4	10620	10492.3	10609.7	10587.9	10575	10639.4	10800.3	10715.6	10695.7	10736.5	10796.8	10682.6	10824.2	10820.3	10903.5	10742.9
		AIB_base	4509.72	4509.72	4509.72	4509.72	4509.72	4509.72	4509.72	4509.72	4509.72	4509.72	4509.72	4509.72	4509.72	4509.72	4509.72	4509.72	4509.72	4509.72	4509.72	4509.72	4509.72	4509.72	4509.72	4509.72	4509.72	4509.72	4509.72	4509.72	4509.72	4509.72	4509.72	4509.72	4509.72	4509.72	4509.72	4509.72	4509.72	4509.72	4509.72	4509.72	4509.72	4509.72	4509.72	4509.72	4509.72	4509.72	4509.72
		AVA_base	5632.62	5632.62	5632.62	5632.62	5632.62	5632.62	5632.62	5632.62	5632.62	5632.62	5632.62	5632.62	5632.62	5632.62	5632.62	5632.62	5632.62	5632.62	5632.62	5632.62	5632.62	5632.62	5632.62	5632.62	5632.62	5632.62	5632.62	5632.62	5632.62	5632.62	5632.62	5632.62	5632.62	5632.62	5632.62	5632.62	5632.62	5632.62	5632.62	5632.62	5632.62	5632.62	5632.62	5632.62	5632.62	5632.62	5632.62
		RIM_base	10615.7	10615.7	10615.7	10615.7	10615.7	10615.7	10615.7	10615.7	10615.7	10615.7	10615.7	10615.7	10615.7	10615.7	10615.7	10615.7	10615.7	10615.7	10615.7	10615.7	10615.7	10615.7	10615.7	10615.7	10615.7	10615.7	10615.7	10615.7	10615.7	10615.7	10615.7	10615.7	10615.7	10615.7	10615.7	10615.7	10615.7	10615.7	10615.7	10615.7	10615.7	10615.7	10615.7	10615.7	10615.7	10615.7	10615.7
		AIB ∆F/Fbase	0.653487	1.09571	-0.333869	-0.594594	-1.36251	-0.943219	-2.15418	-2.29179	-2.70337	-0.446381	-0.358016	0.978652	0.351407	0.842235	0.312069	1.77646	1.13655	2.20522	-0.576943	-0.211045	-0.380279	-0.360966	0.180376	1.422	0.0411436	-0.20151	0.519133	-0.0624105	-0.204614	0.32156	0.891529	0.761654	-0.645484	-0.767044	0.67615	1.27475	1.99991	0.728791	0.249161	0.556785	1.55274	0.203171	0.580445	-0.311694	-1.03584	0.0985085	-3.33501
		AVA ∆F/Fbase	2.97271	1.43717	0.857744	-1.16977	-1.52869	-1.19029	-2.91325	-2.75849	-2.65719	-0.688268	-0.541747	1.23087	1.64958	1.20027	2.07609	1.10129	1.42297	2.27151	1.91603	2.14095	2.60049	2.12675	1.67681	2.40965	2.6437	1.66325	0.830173	0.47327	-0.899289	-0.758324	0.912337	1.43465	-0.794276	-0.344627	-0.0874641	-0.0601589	0.128972	-0.322861	-1.57951	-1.08004	-1.26218	-1.63889	-2.19693	-0.931192	-1.08668	-1.83999	-3.05866
		RIM ∆F/Fbase	3.03388	2.08273	1.57973	1.82466	1.61716	1.124	0.574812	-1.08269	-0.326495	-1.36286	-1.80453	-2.65167	-2.16835	-0.464979	-0.359437	-0.904752	-1.00664	-1.57806	-0.324385	-1.57518	-1.50064	-0.79012	-1.22145	-1.04036	-0.954094	-1.08783	-2.34921	-1.88371	-1.42287	-1.70418	-0.473485	0.0407538	-1.16238	-0.0562629	-0.261676	-0.382987	0.223088	1.73912	0.941515	0.753943	1.13844	1.70619	0.630268	1.9645	1.92713	2.71072	1.19796
	170226-3	AIB Fluorescence	6310.46	6406.59	6437.99	6311.93	6379.56	6473.87	6269.35	6310.68	6368.48	6323.4	6393.23	6349.31	6238.32	6456.74	6405.25	6545.26	6577.06	6372.89	6257.48	6228.7	6207.19	6241.83	6199.24	6128.08	6180.77	6145.22	6153.25	6233.29	6185.13	6145.5	6071.47	6215.32	6192	6184.5	6202.32	6260.98	6256.91	6493.42	6228.42	6236.44	6219.34	6152.53	6143.94	6164.18	6263.65	6301.49	6208.81
	ok	AVA Fluorescence	18293.4	18278.5	18382.9	18258.7	18077.6	18593.5	18005.6	17922.3	17536.5	17567.8	17727.5	17770.5	17600	17911.6	18023	18177.1	19365.5	19606.7	18195.8	18056.3	18036.9	18090.4	17506.8	17341.4	17326.4	17378	17562.7	17552.1	17445.9	17046	17086.2	17254	17144.1	16862.5	17094.7	17111.8	17053.3	17533.6	16933.1	16908.2	17109	17420.1	17487.6	17135.9	17150.5	17243.3	17359.6
		RIM Fluorescence	4147.19	4169.86	4253.93	4194.27	4242.44	4350.05	4362.96	4274.82	4360.28	4351.34	4317.41	4298.27	4208.19	4318.95	4391.67	4309.49	4372.26	4292.09	4221.25	4172.73	4188.96	4181.8	4172.26	4183.07	4205.28	4148.61	4217.23	4183.99	4185.97	4213.14	4163.65	4266.27	4230.02	4202.52	4164.07	4134.51	4105.46	4210.61	4084.21	4150.73	4090.99	4049.3	3986.97	3991.82	3997.5	3970.1	3995.18
		AIB background	218.333	219.14	215.454	217.731	217.647	215.226	217.28	213.955	216.37	217.675	215.166	217.91	218.903	213.622	215.841	216.54	215.28	215.757	216.983	216.226	217.867	215.019	217.209	215.602	218.514	217.748	214.458	214.075	215.744	216.477	216.499	219.852	216.357	215.262	215.488	216.054	218.828	215.086	216.677	217.067	217.434	218.778	214.282	215.508	220.344	216.759	216.26
		AVA background	410.085	403.291	407.582	407.528	415.043	425.284	427.262	409.72	425.652	422.305	419.248	419.287	403.918	413.599	422.674	416.993	411.496	413.252	420.947	415.539	424.071	416.55	410.748	416.897	410.152	415.521	425.312	413.968	423.032	412.89	407.922	407.443	404.376	405.617	403.33	402.972	410.897	409.312	402.794	401.011	399.39	399.901	417.096	408.535	414.947	410.674	417.979
		RIM background	217.49	216.525	215.131	217.77	216.901	217.953	215.542	214.305	218.503	216.043	217.682	218.759	219.047	215.563	216.099	216.94	216.551	215.673	216.83	218.447	218.308	215.202	218.445	213.359	216.516	217.232	213.449	215.471	216.499	217.83	216.91	217.48	215.948	215.834	217.09	215.744	218.206	216.753	217.372	219.125	217.314	217.647	213.533	214.671	219.834	218.013	215.92
		AIB(F-B)	6092.13	6187.45	6222.54	6094.2	6161.91	6258.64	6052.07	6096.73	6152.11	6105.72	6178.06	6131.4	6019.42	6243.12	6189.41	6328.72	6361.78	6157.13	6040.5	6012.48	5989.33	6026.81	5982.03	5912.47	5962.26	5927.47	5938.79	6019.22	5969.38	5929.02	5854.97	5995.47	5975.64	5969.24	5986.83	6044.93	6038.08	6278.33	6011.74	6019.37	6001.9	5933.75	5929.66	5948.67	6043.3	6084.73	5992.55
		AVA(F-B)	17883.3	17875.2	17975.3	17851.1	17662.6	18168.2	17578.4	17512.6	17110.9	17145.5	17308.2	17351.3	17196.1	17498	17600.4	17760.1	18954	19193.5	17774.9	17640.7	17612.8	17673.8	17096	16924.5	16916.2	16962.5	17137.4	17138.1	17022.8	16633.1	16678.3	16846.6	16739.7	16456.8	16691.3	16708.8	16642.4	17124.3	16530.3	16507.1	16709.6	17020.2	17070.5	16727.4	16735.6	16832.7	16941.6
		RIM(F-B)	3929.7	3953.33	4038.8	3976.5	4025.54	4132.1	4147.42	4060.52	4141.78	4135.3	4099.73	4079.51	3989.14	4103.39	4175.57	4092.55	4155.7	4076.41	4004.42	3954.28	3970.65	3966.6	3953.81	3969.71	3988.76	3931.38	4003.78	3968.52	3969.47	3995.31	3946.74	4048.79	4014.08	3986.68	3946.98	3918.77	3887.25	3993.85	3866.84	3931.6	3873.68	3831.66	3773.44	3777.15	3777.66	3752.09	3779.26
		AIB_base	6059.31	6059.31	6059.31	6059.31	6059.31	6059.31	6059.31	6059.31	6059.31	6059.31	6059.31	6059.31	6059.31	6059.31	6059.31	6059.31	6059.31	6059.31	6059.31	6059.31	6059.31	6059.31	6059.31	6059.31	6059.31	6059.31	6059.31	6059.31	6059.31	6059.31	6059.31	6059.31	6059.31	6059.31	6059.31	6059.31	6059.31	6059.31	6059.31	6059.31	6059.31	6059.31	6059.31	6059.31	6059.31	6059.31	6059.31
		AVA_base	17227.9	17227.9	17227.9	17227.9	17227.9	17227.9	17227.9	17227.9	17227.9	17227.9	17227.9	17227.9	17227.9	17227.9	17227.9	17227.9	17227.9	17227.9	17227.9	17227.9	17227.9	17227.9	17227.9	17227.9	17227.9	17227.9	17227.9	17227.9	17227.9	17227.9	17227.9	17227.9	17227.9	17227.9	17227.9	17227.9	17227.9	17227.9	17227.9	17227.9	17227.9	17227.9	17227.9	17227.9	17227.9	17227.9	17227.9
		RIM_base	3966.22	3966.22	3966.22	3966.22	3966.22	3966.22	3966.22	3966.22	3966.22	3966.22	3966.22	3966.22	3966.22	3966.22	3966.22	3966.22	3966.22	3966.22	3966.22	3966.22	3966.22	3966.22	3966.22	3966.22	3966.22	3966.22	3966.22	3966.22	3966.22	3966.22	3966.22	3966.22	3966.22	3966.22	3966.22	3966.22	3966.22	3966.22	3966.22	3966.22	3966.22	3966.22	3966.22	3966.22	3966.22	3966.22	3966.22
		AIB ∆F/Fbase	0.541589	2.11472	2.69388	0.575851	1.69322	3.28966	-0.11941	0.617506	1.5315	0.765971	1.9598	1.1897	-0.658349	3.03346	2.1471	4.44614	4.99185	1.61443	-0.310438	-0.77295	-1.15497	-0.536289	-1.27535	-2.42332	-1.60169	-2.17583	-1.98896	-0.66165	-1.4841	-2.15024	-3.37234	-1.05366	-1.38081	-1.48655	-1.19612	-0.237377	-0.350344	3.61461	-0.78508	-0.659174	-0.947441	-2.07214	-2.13967	-1.82592	-0.264212	0.419496	-1.1017
		AVA ∆F/Fbase	3.804	3.75687	4.3383	3.61746	2.52306	5.45761	2.03399	1.65249	-0.67961	-0.478617	0.466023	0.715792	-0.184977	1.56775	2.16174	3.08908	10.0187	11.4089	3.17482	2.39606	2.2339	2.58829	-0.765726	-1.76117	-1.80929	-1.54083	-0.525779	-0.521315	-1.19057	-3.45269	-3.19062	-2.21355	-2.83372	-4.47585	-3.11466	-3.01331	-3.39878	-0.601824	-4.04951	-4.18388	-3.00848	-1.20589	-0.913556	-2.9054	-2.85783	-2.29437	-1.66181
		RIM ∆F/Fbase	-0.920963	-0.325056	1.82984	0.259026	1.49557	4.18213	4.56839	2.37739	4.42632	4.26294	3.36606	2.85631	0.577843	3.45839	5.27836	3.18519	4.77738	2.77825	0.962945	-0.301053	0.111682	0.00944374	-0.312954	0.0880324	0.568338	-0.878454	0.946809	0.0578525	0.0819308	0.733357	-0.491259	2.08167	1.20653	0.51582	-0.485259	-1.19649	-1.99105	0.696647	-2.50587	-0.872831	-2.33331	-3.39279	-4.86066	-4.76717	-4.75413	-5.39905	-4.71402
	180602-004	AIB Fluorescence	913.569	911.413	905.728	919.011	907.194	898.666	903.879	910.953	908.091	928.815	907.726	932.083	924.308	928.625	935.001	941.627	941.577	926.548	937.867	940.088	949.227	930.784	926.876	939.891	929.909	941.746	948.645	930.259	945.258	939.353	936.1	935.91	942.456	956.006	951.714	938.525	952.314	947.056	942.673	940.729	956.262	955.936	941.765	956.518	961.17	941.626	931.015
	ok	AVA Fluorescence	13999	13913.8	13702.6	13903.5	13916.9	13847	13956.8	13945.8	13913.8	14030.8	14045.5	13986.9	14023.9	13966.9	14100.8	14082	14147.3	14093.2	14116.3	14155.2	14176.3	14157	13903.5	13939.6	14002.5	14005.7	14088.3	14004.6	14086	14200.9	14116.9	14156.4	14211.6	14086.5	14087.4	14227.6	14072.6	14153.6	14235.2	14126.2	14180.5	14183.2	14243.3	14296.7	14105.2	14167.2	14285.4
		RIM Fluorescence	1581.88	1591.21	1546.07	1592.33	1557.54	1539.11	1568.59	1539.02	1496.94	1532.69	1544.63	1576.19	1585.93	1621.41	1620.09	1629.61	1624.75	1625.5	1630.96	1611.9	1552.07	1565.08	1570.95	1557.76	1556.66	1515.83	1509.56	1497.11	1517.69	1542.08	1534.59	1514.2	1560.4	1564.91	1588.19	1570.99	1600.97	1583.33	1549.98	1606.09	1569.05	1560.79	1589.97	1573.23	1589.32	1571.14	1583.48
		AIB background	335.406	340.894	343.25	340.795	338.43	334.048	342.65	344.297	344.652	341.441	333.702	338.256	336.812	341.796	344.353	347.107	345.717	347.425	349.525	348.856	347.81	351.657	343.264	344.246	341.384	333.631	344.378	347.228	347.039	341.221	346.487	339.301	352.754	336.908	346.888	344.071	346.827	341.614	345.964	349.176	348.223	340.035	335.412	339.539	338.66	349.305	347.37
		AVA background	301.354	301.383	294.098	302.914	301.773	291.788	301.503	297.736	299.548	301.739	301.492	297.296	298.65	291.613	291.691	300.982	293.441	290.931	288.443	294.722	290.532	296.495	299.994	299.309	299.904	305.736	308.212	303.062	304.614	311.009	309.505	306.599	302.944	304.32	301.944	311.122	305.149	297.634	299.569	307.508	292.746	295.281	297.323	296.125	296.757	295.586	297.285
		RIM background	293.395	291.847	300.315	296.935	294.323	296.741	291.379	297.107	296.51	299.512	294.755	292.578	291.956	304.881	298.546	303.94	304.291	293.536	292.34	297.082	300.434	296.27	297.719	303.883	301.733	294.777	300.915	298.558	292.014	305.41	296.881	296.374	308.714	307.825	296.726	295.514	300.582	299.456	305.221	304.474	295.184	294.709	298.187	298.956	291.02	298.41	305.893
		AIB(F-B)	578.163	570.518	562.478	578.216	568.764	564.618	561.229	566.656	563.439	587.374	574.024	593.827	587.495	586.828	590.648	594.521	595.86	579.123	588.342	591.232	601.418	579.127	583.613	595.645	588.525	608.114	604.267	583.031	598.219	598.132	589.613	596.609	589.702	619.098	604.826	594.453	605.487	605.442	596.709	591.553	608.039	615.901	606.352	616.979	622.51	592.322	583.644
		AVA(F-B)	13697.7	13612.4	13408.5	13600.6	13615.1	13555.2	13655.3	13648.1	13614.2	13729.1	13744	13689.6	13725.2	13675.2	13809.2	13781	13853.9	13802.3	13827.8	13860.5	13885.8	13860.5	13603.5	13640.3	13702.6	13700	13780.1	13701.5	13781.4	13889.9	13807.4	13849.8	13908.6	13782.2	13785.4	13916.4	13767.4	13855.9	13935.6	13818.7	13887.8	13887.9	13946	14000.5	13808.4	13871.6	13988.1
		RIM(F-B)	1288.48	1299.37	1245.76	1295.39	1263.21	1242.37	1277.21	1241.91	1200.43	1233.18	1249.87	1283.61	1293.97	1316.53	1321.54	1325.67	1320.46	1331.96	1338.62	1314.82	1251.64	1268.81	1273.23	1253.88	1254.93	1221.05	1208.64	1198.55	1225.67	1236.67	1237.71	1217.83	1251.69	1257.08	1291.46	1275.48	1300.39	1283.87	1244.76	1301.62	1273.87	1266.08	1291.78	1274.27	1298.3	1272.73	1277.58
		AIB_base	590.972	590.972	590.972	590.972	590.972	590.972	590.972	590.972	590.972	590.972	590.972	590.972	590.972	590.972	590.972	590.972	590.972	590.972	590.972	590.972	590.972	590.972	590.972	590.972	590.972	590.972	590.972	590.972	590.972	590.972	590.972	590.972	590.972	590.972	590.972	590.972	590.972	590.972	590.972	590.972	590.972	590.972	590.972	590.972	590.972	590.972	590.972
		AVA_base	13786.9	13786.9	13786.9	13786.9	13786.9	13786.9	13786.9	13786.9	13786.9	13786.9	13786.9	13786.9	13786.9	13786.9	13786.9	13786.9	13786.9	13786.9	13786.9	13786.9	13786.9	13786.9	13786.9	13786.9	13786.9	13786.9	13786.9	13786.9	13786.9	13786.9	13786.9	13786.9	13786.9	13786.9	13786.9	13786.9	13786.9	13786.9	13786.9	13786.9	13786.9	13786.9	13786.9	13786.9	13786.9	13786.9	13786.9
		RIM_base	1268.5	1268.5	1268.5	1268.5	1268.5	1268.5	1268.5	1268.5	1268.5	1268.5	1268.5	1268.5	1268.5	1268.5	1268.5	1268.5	1268.5	1268.5	1268.5	1268.5	1268.5	1268.5	1268.5	1268.5	1268.5	1268.5	1268.5	1268.5	1268.5	1268.5	1268.5	1268.5	1268.5	1268.5	1268.5	1268.5	1268.5	1268.5	1268.5	1268.5	1268.5	1268.5	1268.5	1268.5	1268.5	1268.5	1268.5
		AIB ∆F/Fbase	-2.16746	-3.461	-4.82155	-2.15854	-3.75794	-4.45941	-5.03297	-4.11454	-4.65892	-0.608771	-2.86784	0.483057	-0.588265	-0.701159	-0.0548788	0.600506	0.827173	-2.00495	-0.445042	0.0440112	1.76757	-2.00429	-1.24529	0.790813	-0.4141	2.9007	2.24964	-1.34364	1.2263	1.21164	-0.229901	0.953788	-0.21491	4.75932	2.3443	0.589052	2.45614	2.44845	0.970736	0.0983618	2.88795	4.21832	2.60255	4.40065	5.33658	0.228396	-1.23995
		AVA ∆F/Fbase	-0.646932	-1.26538	-2.74465	-1.35097	-1.24597	-1.68055	-0.954285	-1.00653	-1.25232	-0.419153	-0.310558	-0.705582	-0.447233	-0.809575	0.161685	-0.0425281	0.486044	0.111989	0.297073	0.533817	0.717595	0.534314	-1.33025	-1.06336	-0.611047	-0.630021	-0.0490959	-0.618976	-0.0398597	0.747147	0.148791	0.456164	0.883147	-0.0340419	-0.0102819	0.939803	-0.140891	0.500956	1.07885	0.230843	0.731904	0.732787	1.15421	1.54979	0.156524	0.614665	1.45992
		RIM ∆F/Fbase	1.57535	2.4334	-1.79303	2.12008	-0.416658	-2.05982	0.686471	-2.09616	-5.36614	-2.78474	-1.46844	1.19151	2.00813	3.78657	4.18141	4.5068	4.09614	5.00286	5.52788	3.65143	-1.32915	0.024159	0.37301	-1.15245	-1.07012	-3.74053	-4.71871	-5.51441	-3.37613	-2.50923	-2.42732	-3.99473	-1.32539	-0.900118	1.81037	0.549978	2.51424	1.21202	-1.87186	2.61064	0.423421	-0.190886	1.83518	0.454927	2.34893	0.333591	0.716096
[truncated: 203 more columns]

## Sheet: Figure 1f,2
Figure 1f	done, wild type trained PA14 stimulation
	Data 1
	Animals\Times(s)		0	0.2	0.4	0.6	0.8	1	1.2	1.4	1.6	1.8	2	2.2	2.4	2.6	2.8	3	3.2	3.4	3.6	3.8	4	4.2	4.4	4.6	4.8	5	5.2	5.4	5.6	5.8	6	6.2	6.4	6.6	6.8	7	7.2	7.4	7.6	7.8	8	8.2	8.4	8.6	8.8	9	9.2
	0.393 160927-1	AIB Fluorescence	5055.77	4998.72	5043.59	5008.6	4957.95	4960.2	4869.64	4940.37	4819.59	4812.45	4868.13	4775.61	4738.34	4692.71	4614.24	4643.43	4638.96	4444.99	4424.61	4427.2	4576.88	4702.51	4819.49	5044.81	5159.86	4975.89	4956.71	4800.14	4861.85	4839.4	4720.26	4750.2	4744.69	4739.01	4787.96	4771	4574.53	4735.09	4788.15	4867.44	4912.89	4863.84	4948.77	5086.9	5309.92	5388.71	5208.85
	ok	AVA Fluorescence	8948.34	9060.41	9348.63	9544.4	9491.6	9652	9492	9651.81	9571.96	9381.88	9370.56	9379.58	9435.9	9427	9399.09	9359.52	9373.03	9512.51	9491.77	9559.92	9405.7	9119.43	8665.78	8655.3	8845.47	9197.88	9280.26	9410.81	9475.82	9270.52	9206.94	9210.49	8953.15	9020.66	8837.33	8847.53	8987.44	8921.75	8636.14	8471.69	8370.85	8684.49	8865.61	8664.37	8715.35	8557.7	8677.87
		RIM Fluorescence	15010.5	15363.8	15704.4	15841	15862.9	15646.5	15862.9	15729	15497.6	15036.8	14775.6	14637.3	14403	14101	14031.5	13939.7	14139.3	15147.3	15529.9	15514.9	15899.3	15779.1	15263.6	15493.1	15594.7	15741.9	15632	15166.8	14969.1	15054.1	14920.4	15300.8	14774.5	14749	14482.9	14554	15398.7	15250.5	15027.5	14876.3	14882.2	15284.3	15544.2	15748.3	15993.2	15766.3	15389.2
		AIB background	214.296	216.93	218.072	214.258	215.603	214.186	215.849	213.809	215.928	216.771	216.336	217.893	217.513	216.241	216.104	216.333	215.217	217.151	213.788	217.252	213.826	216.374	216.93	215.591	217.759	217.748	214.362	215.177	216.791	218.168	214.733	218.762	216.377	216.264	213.832	214.116	215.528	214.913	213.832	214.574	216.264	217.713	215.296	215.597	217.058	214.713	217.287
		AVA background	332.131	319.94	319.46	317.151	319.217	310.674	316.643	319.751	315.366	318.66	316.391	312.843	321.786	325.466	319.609	318.726	321.934	326.734	319.931	322.729	315.06	310.011	308.874	318.431	319.177	316.886	313.357	325.949	323.606	319.72	312.36	315.3	323.663	322.463	315.529	323.594	327.277	322.126	304.7	326.517	319.617	318.863	313.291	309.737	305.26	313.14	309.38
		RIM background	215.296	217.128	217.687	217.606	217.441	215.577	216.017	217.606	215.301	216.771	216.391	217.922	217.186	217.278	215.284	216.678	215.649	217.157	214.162	216.649	213.812	216.032	215.959	216.07	219.803	216.626	214.71	215.545	216.252	219.049	214.296	218.762	215.875	216.98	213.757	214.49	215.125	217.452	216.238	215.533	217.835	217.87	217.113	215.4	217.412	217.168	216.313
		AIB(F-B)	4841.47	4781.78	4825.51	4794.34	4742.35	4746.02	4653.8	4726.56	4603.66	4595.68	4651.79	4557.71	4520.82	4476.47	4398.14	4427.1	4423.75	4227.84	4210.82	4209.95	4363.06	4486.13	4602.56	4829.22	4942.1	4758.14	4742.35	4584.96	4645.06	4621.24	4505.52	4531.44	4528.31	4522.75	4574.12	4556.88	4359	4520.17	4574.32	4652.87	4696.63	4646.12	4733.47	4871.3	5092.86	5173.99	4991.56
		AVA(F-B)	8616.21	8740.47	9029.17	9227.24	9172.39	9341.33	9175.36	9332.05	9256.6	9063.22	9054.17	9066.74	9114.11	9101.53	9079.48	9040.8	9051.1	9185.78	9171.84	9237.19	9090.64	8809.41	8356.91	8336.86	8526.3	8881	8966.9	9084.86	9152.22	8950.8	8894.58	8895.19	8629.48	8698.2	8521.8	8523.93	8660.16	8599.63	8331.44	8145.17	8051.23	8365.63	8552.32	8354.64	8410.09	8244.56	8368.49
		RIM(F-B)	14795.2	15146.6	15486.8	15623.4	15645.5	15430.9	15646.8	15511.4	15282.3	14820	14559.2	14419.3	14185.8	13883.7	13816.2	13723	13923.6	14930.1	15315.7	15298.3	15685.5	15563.1	15047.7	15277	15374.9	15525.3	15417.3	14951.2	14752.8	14835.1	14706.1	15082	14558.7	14532	14269.1	14339.6	15183.6	15033	14811.3	14660.8	14664.4	15066.4	15327.1	15532.9	15775.8	15549.2	15172.9
		AIB_base	4636.72	4636.72	4636.72	4636.72	4636.72	4636.72	4636.72	4636.72	4636.72	4636.72	4636.72	4636.72	4636.72	4636.72	4636.72	4636.72	4636.72	4636.72	4636.72	4636.72	4636.72	4636.72	4636.72	4636.72	4636.72	4636.72	4636.72	4636.72	4636.72	4636.72	4636.72	4636.72	4636.72	4636.72	4636.72	4636.72	4636.72	4636.72	4636.72	4636.72	4636.72	4636.72	4636.72	4636.72	4636.72	4636.72	4636.72
		AVA_base	8780.7	8780.7	8780.7	8780.7	8780.7	8780.7	8780.7	8780.7	8780.7	8780.7	8780.7	8780.7	8780.7	8780.7	8780.7	8780.7	8780.7	8780.7	8780.7	8780.7	8780.7	8780.7	8780.7	8780.7	8780.7	8780.7	8780.7	8780.7	8780.7	8780.7	8780.7	8780.7	8780.7	8780.7	8780.7	8780.7	8780.7	8780.7	8780.7	8780.7	8780.7	8780.7	8780.7	8780.7	8780.7	8780.7	8780.7
		RIM_base	14928.6	14928.6	14928.6	14928.6	14928.6	14928.6	14928.6	14928.6	14928.6	14928.6	14928.6	14928.6	14928.6	14928.6	14928.6	14928.6	14928.6	14928.6	14928.6	14928.6	14928.6	14928.6	14928.6	14928.6	14928.6	14928.6	14928.6	14928.6	14928.6	14928.6	14928.6	14928.6	14928.6	14928.6	14928.6	14928.6	14928.6	14928.6	14928.6	14928.6	14928.6	14928.6	14928.6	14928.6	14928.6	14928.6	14928.6
		AIB ∆F/Fbase	4.41595	3.12871	4.07179	3.39944	2.2781	2.35732	0.368348	1.93778	-0.712892	-0.885083	0.325106	-1.70383	-2.49944	-3.4561	-5.14543	-4.52085	-4.59312	-8.81826	-9.18531	-9.20401	-5.90204	-3.24762	-0.736572	4.15182	6.5863	2.61869	2.27819	-1.11622	0.179982	-0.333852	-2.82943	-2.27044	-2.33794	-2.45796	-1.34992	-1.72182	-5.98954	-2.5135	-1.34569	0.348334	1.29215	0.202907	2.08672	5.05934	9.83768	11.5875	7.65303
		AVA ∆F/Fbase	-1.87331	-0.458169	2.82981	5.08557	4.46084	6.38481	4.49465	6.27921	5.41986	3.21755	3.11446	3.25766	3.79718	3.65391	3.40274	2.96218	3.07951	4.61332	4.45456	5.19881	3.52984	0.327077	-4.82639	-5.05463	-2.89725	1.14231	2.12062	3.46404	4.2311	1.93727	1.29701	1.30392	-1.72209	-0.939509	-2.9485	-2.92418	-1.37267	-2.06212	-5.11638	-7.23773	-8.3076	-4.72707	-2.60088	-4.85222	-4.22065	-6.10584	-4.6944
		RIM ∆F/Fbase	-0.893626	1.46051	3.73878	4.65442	4.80191	3.36487	4.81109	3.90359	2.36924	-0.727523	-2.47441	-3.41135	-4.97564	-6.99947	-7.45137	-8.07548	-6.73177	0.0100347	2.59316	2.47631	5.07023	4.25003	0.797523	2.33384	2.9897	3.9968	3.27341	0.151542	-1.17756	-0.626589	-1.49026	1.02758	-2.47809	-2.65656	-4.41771	-3.9458	1.7081	0.699543	-0.785706	-1.79401	-1.76987	0.92298	2.66918	4.04818	5.67478	4.15691	1.63628
	0.3568 180602-003	AIB Fluorescence	4195.35	4175.56	4215.27	4225.96	4325.65	4441.09	4462.08	4375.66	4417.88	4386.72	4369.73	4359.82	4395.07	4305.45	4188.06	4173.79	4292.11	4235.59	4241.6	4324.65	4269.01	4221.69	4293.7	4370.18	4415.94	4621.21	4729.82	4639.29	4664.44	4665.7	4588.53	4581.14	4589.78	4513.04	4328.96	4238.95	4208.83	4217.47	4144.05	4138.86	4123.21	4178.76	4131.95	4067.53	3944.64	3813.88	3764.65
	ok	AVA Fluorescence	2478.93	2446.34	2408.08	2400.76	2423.33	2434.27	2359.73	2299.22	2310.67	2349.45	2316.91	2351.02	2365.2	2381.53	2348.49	2403.52	2428.36	2389.22	2251.93	2303.72	2298.95	2189.28	2235.38	2241.42	2249.72	2334.86	2375.72	2296.22	2280.52	2275.18	2284.53	2279.1	2210.81	2204.13	2125.4	2114.28	2067.53	2062.76	2040.88	2101.03	2125.6	2218.43	2181.6	2192.95	2188.74	2207.87	2195.3
		RIM Fluorescence	4217.45	4376.25	4395.99	4356.15	4478.21	4608.79	4557.98	4463.21	4497.96	4625.86	4554.89	4622.81	4682.43	4680.04	4646.21	4672.02	4876.53	4745.91	4714.25	4753.78	4651.55	4608.71	4609.08	4580.36	4646.39	4834.91	4913.72	4772.86	4719.6	4707.62	4652.62	4644.71	4740.57	4630.56	4422.61	4324.32	4212	4266.91	4145.99	4105.17	4160.57	4350.38	4279.82	4177.95	4104.8	3985.23	3923.6
		AIB background	251.556	247.176	243.655	239.193	245.918	242.159	241.94	246.541	242.964	239.616	246.925	247.44	245.367	245.744	246.693	248.756	244.413	250.085	247.51	248.667	243.609	247.92	250.944	245.37	246.019	241.14	243.37	243.906	245.937	253.978	247.713	245.092	243.901	242.551	242.106	247.157	242.367	246.411	247.215	242.37	255.196	241.512	249.498	240.597	248.106	248.903	241.239
		AVA background	252.062	243.685	241.285	240.258	247.14	245.503	245.337	246.3	244.685	241.72	243.387	244.815	248.53	247.008	247.033	243.18	246.232	248.64	245.357	249.247	241.89	249.137	251.715	248.988	243	241.318	247.473	243.467	244.303	251.727	248.975	243.408	240.095	246.195	246.055	247.845	242.615	241.872	245.562	245.605	253.21	239.617	246.065	245.305	248.57	249.298	240.06
		RIM background	251.668	249.03	244.148	237.198	243.37	243.423	242.023	244.666	240.136	241.53	243.125	244.234	249.141	241.377	244.75	238.33	245.102	249.136	246.386	241.268	243.227	247.555	249.118	241.78	243.289	241.802	246.968	244.343	245.718	244.266	244.2	250.095	239.15	245.614	243.611	248.752	241.957	243.82	250.216	242.284	254.832	238.332	251.036	243.448	243.766	247.907	243.825
		AIB(F-B)	3943.8	3928.38	3971.61	3986.77	4079.73	4198.93	4220.14	4129.12	4174.91	4147.1	4122.81	4112.38	4149.7	4059.7	3941.37	3925.04	4047.7	3985.5	3994.09	4075.98	4025.4	3973.77	4042.76	4124.81	4169.92	4380.07	4486.45	4395.39	4418.51	4411.73	4340.81	4336.05	4345.88	4270.49	4086.85	3991.8	3966.46	3971.06	3896.83	3896.49	3868.02	3937.25	3882.45	3826.93	3696.53	3564.97	3523.41
		AVA(F-B)	2226.86	2202.66	2166.8	2160.51	2176.19	2188.76	2114.39	2052.92	2065.98	2107.74	2073.52	2106.2	2116.66	2134.52	2101.46	2160.34	2182.13	2140.59	2006.57	2054.48	2057.06	1940.14	1983.66	1992.43	2006.72	2093.54	2128.25	2052.75	2036.22	2023.46	2035.55	2035.69	1970.71	1957.93	1879.35	1866.43	1824.91	1820.89	1795.32	1855.43	1872.39	1978.82	1935.53	1947.64	1940.17	1958.57	1955.24
		RIM(F-B)	3965.78	4127.22	4151.84	4118.95	4234.84	4365.37	4315.96	4218.54	4257.82	4384.33	4311.76	4378.57	4433.29	4438.66	4401.46	4433.69	4631.43	4496.77	4467.86	4512.51	4408.32	4361.15	4359.96	4338.58	4403.1	4593.11	4666.75	4528.52	4473.88	4463.36	4408.42	4394.61	4501.42	4384.95	4179	4075.57	3970.05	4023.09	3895.77	3862.89	3905.73	4112.05	4028.78	3934.51	3861.03	3737.33	3679.78
		AIB_base	4008.4	4008.4	4008.4	4008.4	4008.4	4008.4	4008.4	4008.4	4008.4	4008.4	4008.4	4008.4	4008.4	4008.4	4008.4	4008.4	4008.4	4008.4	4008.4	4008.4	4008.4	4008.4	4008.4	4008.4	4008.4	4008.4	4008.4	4008.4	4008.4	4008.4	4008.4	4008.4	4008.4	4008.4	4008.4	4008.4	4008.4	4008.4	4008.4	4008.4	4008.4	4008.4	4008.4	4008.4	4008.4	4008.4	4008.4
		AVA_base	2022.96	2022.96	2022.96	2022.96	2022.96	2022.96	2022.96	2022.96	2022.96	2022.96	2022.96	2022.96	2022.96	2022.96	2022.96	2022.96	2022.96	2022.96	2022.96	2022.96	2022.96	2022.96	2022.96	2022.96	2022.96	2022.96	2022.96	2022.96	2022.96	2022.96	2022.96	2022.96	2022.96	2022.96	2022.96	2022.96	2022.96	2022.96	2022.96	2022.96	2022.96	2022.96	2022.96	2022.96	2022.96	2022.96	2022.96
		RIM_base	4209.92	4209.92	4209.92	4209.92	4209.92	4209.92	4209.92	4209.92	4209.92	4209.92	4209.92	4209.92	4209.92	4209.92	4209.92	4209.92	4209.92	4209.92	4209.92	4209.92	4209.92	4209.92	4209.92	4209.92	4209.92	4209.92	4209.92	4209.92	4209.92	4209.92	4209.92	4209.92	4209.92	4209.92	4209.92	4209.92	4209.92	4209.92	4209.92	4209.92	4209.92	4209.92	4209.92	4209.92	4209.92	4209.92	4209.92
		AIB ∆F/Fbase	-1.6117	-1.99632	-0.917806	-0.539725	1.7796	4.75326	5.2825	3.01174	4.15409	3.4602	2.85422	2.59402	3.52511	1.27988	-1.67225	-2.07974	0.980457	-0.571259	-0.357084	1.68603	0.424176	-0.863994	0.857166	2.90404	4.0296	9.27227	11.9261	9.65437	10.2312	10.062	8.2929	8.1741	8.41929	6.53851	1.95721	-0.414264	-1.04634	-0.931602	-2.78334	-2.79177	-3.50225	-1.77506	-3.14218	-4.52725	-7.78044	-11.0624	-12.0994
		AVA ∆F/Fbase	10.0797	8.88329	7.11038	6.79955	7.5748	8.19642	4.51992	1.48134	2.12693	4.19089	2.49956	4.11516	4.63233	5.51504	3.8808	6.7913	7.86848	5.81475	-0.809811	1.55811	1.68589	-4.09387	-1.94236	-1.50884	-0.802545	3.48905	5.20495	1.47289	0.655471	0.0247598	0.622746	0.629618	-2.58247	-3.21426	-7.09903	-7.73745	-9.78989	-9.98871	-11.2525	-8.28136	-7.44268	-2.18181	-4.32141	-3.72302	-4.09239	-3.18263	-3.34709
		RIM ∆F/Fbase	-5.79911	-1.96446	-1.37953	-2.1608	0.59203	3.69247	2.51872	0.204778	1.13781	4.14286	2.41914	4.00609	5.30582	5.43345	4.54982	5.31537	10.0123	6.81369	6.127	7.18764	4.71263	3.59232	3.56394	3.05614	4.58878	9.10195	10.8513	7.56779	6.26995	6.02	4.71496	4.38711	6.92419	4.15744	-0.734456	-3.19137	-5.69785	-4.43788	-7.46214	-8.24324	-7.22546	-2.32482	-4.3027	-6.542	-8.28724	-11.2257	-12.5928
	0.3021 180603-007	AIB Fluorescence	2170.84	2074.38	2135.13	2150.12	2168.66	2233.25	2245.49	2273.71	2216.41	2175.86	2237.42	2198.1	2281.77	2222.68	2247.46	2247.84	2248.06	2299.17	2275.32	2250.79	2225.16	2210.14	2165.34	2165.86	2158.23	2104.54	2155.72	2110.32	2042.74	2087.98	2095.87	2080.64	2105.93	2108.21	2077.59	2059	1931.38	2038.56	1903.89	1932.04	1925.11	1902.23	1903.98	1898.68	1987.06	1895.98	1859.94
	ok	AVA Fluorescence	3859.68	3806.02	3908.33	3831.31	3858.35	3885.01	4039.22	4121.76	3880.07	3619.66	3562.36	3571.91	3670.58	3690.67	3604.62	3574.49	3587.96	3735.26	3813.16	3888.87	3908.12	4002.84	3951.97	3944.97	3975.53	3936.4	3950.04	4002.06	3941.38	4081.42	3865.49	3778.3	3777.06	3732.82	3752.16	3755.98	3824.36	3854.5	3675.09	3668.57	3644.5	3520.17	3502.74	3415.2	3364.74	3359.47	3344.67
		RIM Fluorescence	11279.6	11017.7	10907.2	10865.2	11238.4	11092	10544.5	10224.6	10899.6	12500.8	12740.7	12246	12286.6	11776.1	12181.9	12386.3	12450.4	12020.9	12183.4	11827.7	11938.1	11483.5	11667.9	11781.5	11723.3	11672.5	11561	11360.3	11099.2	10941	10839.4	10842.6	10890.1	10766.6	10615.2	10422.2	9852.42	9828.98	10068.6	9963.95	9412.28	9536.44	9416.07	9288.29	9191.99	9146.57	8960.39
		AIB background	224.07	215.616	219.442	214.965	220.105	210.948	219.471	221.012	217.651	219.047	218.61	222.076	220.186	219.674	221.209	218.331	220.57	219.895	221.099	213.233	218.372	213.901	210.302	224.442	218.988	215.953	218.948	216.279	220.366	212.052	217.692	218.384	213.878	218.866	216.924	214.866	218.663	221.407	215.756	214.291	217.076	213.134	217.919	221.872	226.75	221.39	214.407
		AVA background	216.168	212.06	216.601	224.276	218.903	215.924	223.816	217.766	224.877	216.845	220.958	218.711	219.341	218.627	217.068	220.239	215.785	223.879	222.522	221.772	217.268	216.727	217.286	219.848	218.688	214.459	219.108	218.659	220.874	216.958	218.32	219	222.835	216.614	215.05	215.856	217.239	228.57	216.029	220.396	218.717	220.234	215.013	217.152	222.407	219.63	217.78
		RIM background	222.364	217.064	218.595	220.661	220.465	216.786	217.992	217.605	220.944	217.663	215.356	218.7	217.18	214.684	214.203	216.696	220.702	219.597	219.673	216.706	217.421	215.774	218.725	221.941	213.692	217.644	215.819	218.183	216.222	211.108	215.319	217.358	222.198	216.822	209.989	216.83	220.612	218.523	214.541	220.849	218.455	216.635	218.676	215.898	220.508	219.713	220.132
		AIB(F-B)	1946.77	1858.77	1915.69	1935.16	1948.56	2022.3	2026.02	2052.7	1998.76	1956.81	2018.81	1976.02	2061.58	2003.01	2026.25	2029.51	2027.49	2079.27	2054.22	2037.56	2006.79	1996.24	1955.04	1941.42	1939.25	1888.59	1936.77	1894.04	1822.38	1875.93	1878.18	1862.26	1892.05	1889.34	1860.66	1844.13	1712.72	1817.16	1688.13	1717.75	1708.03	1689.09	1686.06	1676.81	1760.31	1674.59	1645.53
		AVA(F-B)	3643.52	3593.96	3691.73	3607.04	3639.44	3669.09	3815.41	3903.99	3655.19	3402.81	3341.41	3353.2	3451.24	3472.05	3387.56	3354.25	3372.18	3511.39	3590.64	3667.1	3690.85	3786.11	3734.68	3725.12	3756.84	3721.94	3730.93	3783.4	3720.5	3864.46	3647.17	3559.3	3554.22	3516.21	3537.11	3540.12	3607.12	3625.93	3459.07	3448.18	3425.78	3299.94	3287.72	3198.05	3142.33	3139.84	3126.89
		RIM(F-B)	11057.2	10800.6	10688.6	10644.5	11018	10875.2	10326.5	10007	10678.6	12283.2	12525.4	12027.3	12069.4	11561.4	11967.7	12169.6	12229.7	11801.3	11963.8	11610.9	11720.7	11267.7	11449.2	11559.5	11509.6	11454.9	11345.2	11142.2	10883	10729.9	10624.1	10625.2	10667.9	10549.8	10405.2	10205.4	9631.81	9610.45	9854.07	9743.1	9193.82	9319.81	9197.4	9072.39	8971.48	8926.86	8740.26
		AIB_base	1876.42	1876.42	1876.42	1876.42	1876.42	1876.42	1876.42	1876.42	1876.42	1876.42	1876.42	1876.42	1876.42	1876.42	1876.42	1876.42	1876.42	1876.42	1876.42	1876.42	1876.42	1876.42	1876.42	1876.42	1876.42	1876.42	1876.42	1876.42	1876.42	1876.42	1876.42	1876.42	1876.42	1876.42	1876.42	1876.42	1876.42	1876.42	1876.42	1876.42	1876.42	1876.42	1876.42	1876.42	1876.42	1876.42	1876.42
		AVA_base	3514.46	3514.46	3514.46	3514.46	3514.46	3514.46	3514.46	3514.46	3514.46	3514.46	3514.46	3514.46	3514.46	3514.46	3514.46	3514.46	3514.46	3514.46	3514.46	3514.46	3514.46	3514.46	3514.46	3514.46	3514.46	3514.46	3514.46	3514.46	3514.46	3514.46	3514.46	3514.46	3514.46	3514.46	3514.46	3514.46	3514.46	3514.46	3514.46	3514.46	3514.46	3514.46	3514.46	3514.46	3514.46	3514.46	3514.46
		RIM_base	10645.5	10645.5	10645.5	10645.5	10645.5	10645.5	10645.5	10645.5	10645.5	10645.5	10645.5	10645.5	10645.5	10645.5	10645.5	10645.5	10645.5	10645.5	10645.5	10645.5	10645.5	10645.5	10645.5	10645.5	10645.5	10645.5	10645.5	10645.5	10645.5	10645.5	10645.5	10645.5	10645.5	10645.5	10645.5	10645.5	10645.5	10645.5	10645.5	10645.5	10645.5	10645.5	10645.5	10645.5	10645.5	10645.5	10645.5
		AIB ∆F/Fbase	3.74888	-0.940845	2.0928	3.13015	3.84433	7.77436	7.97234	9.3942	6.51984	4.28426	7.58847	5.30802	9.86765	6.74602	7.98476	8.15828	8.05073	10.8106	9.47541	8.58739	6.94741	6.38538	4.18982	3.46381	3.34801	0.64835	3.21627	0.938956	-2.88017	-0.0261785	0.0936772	-0.754959	0.832956	0.688586	-0.839855	-1.72073	-8.72411	-3.15842	-10.0344	-8.4561	-8.9739	-9.98332	-10.1451	-10.638	-6.18774	-10.7564	-12.305
		AVA ∆F/Fbase	3.67221	2.26223	5.04411	2.63418	3.55629	4.39975	8.56315	11.0837	4.00432	-3.17673	-4.92399	-4.58838	-1.79893	-1.20684	-3.61085	-4.55859	-4.0485	-0.0874308	2.16768	4.34329	5.0191	7.72953	6.26624	5.99422	6.8966	5.90365	6.15956	7.65254	5.8627	9.95887	3.77609	1.27582	1.13145	0.0497738	0.644375	0.730163	2.63666	3.17182	-1.57617	-1.886	-2.52314	-6.10398	-6.45145	-9.00306	-10.5886	-10.6592	-11.0278
		RIM ∆F/Fbase	3.86769	1.45741	0.404817	-0.00902036	3.49916	2.15764	-2.99636	-5.99726	0.311623	15.384	17.6589	12.98	13.376	8.60383	12.4201	14.3174	14.8815	10.857	12.3836	9.06931	10.1003	5.84518	7.54993	8.58614	8.11725	7.60325	6.57252	4.66575	2.23092	0.793133	-0.20114	-0.19029	0.210838	-0.898619	-2.25667	-4.13406	-9.52204	-9.72263	-7.43424	-8.47659	-13.6363	-12.4529	-13.6028	-14.777	-15.725	-16.1441	-17.897
	0.271 170226-2	AIB Fluorescence	7546.4	7557.9	7549.35	7408.81	7575.73	7570.47	7453.04	7311.82	7394.75	7481.16	7443.17	7464.12	7168.96	7100.78	6972.45	6995.23	7047.64	7081.35	7202.86	7177.85	7131.95	7095.85	7304.02	7234.14	7218.97	7157.81	7115.47	7069.88	7062.99	7300.1	7402.65	7297.99	7221.69	7243.87	7049.93	7006.57	7039.89	7082.62	7029.68	7058.66	7084.46	6686.31	7255.93	7200.66	7229.04	7318.89	7405.99
	ok	AVA Fluorescence	18240.9	18129.4	18288.2	18124.1	18416.1	18540.5	18609	18416.3	18437.6	18682.8	18633.1	18838.2	18602.5	18808.1	18666.2	18749.9	18830.5	18781.6	18605.4	18559.3	18528.5	18450.9	18761.7	18820.7	18836.1	18779.1	18754.5	18584.3	18507.7	18621.7	18531.4	18398.4	18300.6	18404.4	18342.5	18444.9	18445.5	18546.8	18569.3	18540.1	18543.3	18391.7	18186.1	17928.8	18131.8	18363.3	18357.8
		RIM Fluorescence	5716.16	5624.67	5631.6	5566.27	5697.22	5767.54	5691.01	5579.52	5709.71	5784.99	5870.74	6194.6	6101.53	6044.74	6106.37	6093.54	5960.33	5934.09	5922.82	5743.38	5681.69	5654.97	6355.96	6208.19	6065.91	5963.36	5936.83	5909.86	5827.29	5780.79	5793.38	5696.72	5563.31	5773.17	5634.02	5731.09	5894.98	5904.67	5896.34	5842.34	5854.69	5914.12	6165.23	6285.85	6306.44	6316.11	5920.23
		AIB background	217.621	218.45	218.814	215.625	218.624	217.206	218.598	218.075	216.704	219.103	218.51	219.809	219.58	219.075	216.738	219.081	218.694	217.74	217.593	219.456	215.852	219.052	216.675	218.085	220.51	219.921	217.675	217.799	218.915	217.693	218.265	220.035	218.547	218.189	216.086	216.625	217.865	218.421	218.197	217.217	217.853	219.133	217.303	216.517	218.557	217.191	217.23
		AVA background	420.823	420.272	426.547	425.593	423.266	424.049	434.018	423.699	429.469	427.195	424.573	424.927	425.13	428.902	424.256	419.75	427.215	428.417	425.157	424.868	423.498	425.844	421.063	424.012	413.606	419.077	426.852	427.411	418.156	426.051	421.707	420.856	419.817	415.421	415.238	421.226	418.03	419.616	421.197	425.742	423.596	421.724	419.526	426.911	422.943	425.752	420.443
		RIM background	215.973	217.935	219.874	217.57	217.16	217.966	217.684	217.657	218.046	218.619	217.966	219.662	219.781	219.287	218.077	218.969	219.163	218.411	217.844	218.435	216.583	218.051	218.364	217.509	220.887	219.848	219.179	218.563	218.25	219.663	218.471	219.805	219.77	219.087	216.002	217.262	218.187	218.09	216.511	218.585	218.582	218.945	218.671	218.504	219.759	218.206	217.391
		AIB(F-B)	7328.78	7339.45	7330.53	7193.19	7357.11	7353.27	7234.44	7093.74	7178.05	7262.06	7224.66	7244.32	6949.38	6881.7	6755.71	6776.15	6828.94	6863.61	6985.26	6958.39	6916.1	6876.79	7087.35	7016.06	6998.46	6937.89	6897.79	6852.08	6844.07	7082.41	7184.39	7077.95	7003.15	7025.68	6833.85	6789.94	6822.02	6864.2	6811.48	6841.44	6866.61	6467.17	7038.62	6984.14	7010.49	7101.7	7188.76
		AVA(F-B)	17820.1	17709.1	17861.6	17698.5	17992.9	18116.4	18174.9	17992.6	18008.1	18255.6	18208.5	18413.2	18177.3	18379.2	18242	18330.1	18403.3	18353.2	18180.3	18134.5	18105	18025.1	18340.6	18396.7	18422.5	18360.1	18327.7	18156.9	18089.5	18195.6	18109.7	17977.5	17880.8	17989	17927.2	18023.7	18027.5	18127.1	18148.1	18114.3	18119.7	17970	17766.6	17501.9	17708.8	17937.5	17937.3
		RIM(F-B)	5500.19	5406.73	5411.73	5348.7	5480.06	5549.58	5473.32	5361.86	5491.67	5566.37	5652.77	5974.94	5881.75	5825.45	5888.29	5874.57	5741.17	5715.68	5704.98	5524.94	5465.11	5436.92	6137.59	5990.68	5845.02	5743.51	5717.65	5691.29	5609.04	5561.13	5574.91	5476.91	5343.54	5554.08	5418.02	5513.83	5676.79	5686.58	5679.83	5623.76	5636.11	5695.18	5946.56	6067.34	6086.68	6097.91	5702.84
		AIB_base	7026.89	7026.89	7026.89	7026.89	7026.89	7026.89	7026.89	7026.89	7026.89	7026.89	7026.89	7026.89	7026.89	7026.89	7026.89	7026.89	7026.89	7026.89	7026.89	7026.89	7026.89	7026.89	7026.89	7026.89	7026.89	7026.89	7026.89	7026.89	7026.89	7026.89	7026.89	7026.89	7026.89	7026.89	7026.89	7026.89	7026.89	7026.89	7026.89	7026.89	7026.89	7026.89	7026.89	7026.89	7026.89	7026.89	7026.89
		AVA_base	18080.6	18080.6	18080.6	18080.6	18080.6	18080.6	18080.6	18080.6	18080.6	18080.6	18080.6	18080.6	18080.6	18080.6	18080.6	18080.6	18080.6	18080.6	18080.6	18080.6	18080.6	18080.6	18080.6	18080.6	18080.6	18080.6	18080.6	18080.6	18080.6	18080.6	18080.6	18080.6	18080.6	18080.6	18080.6	18080.6	18080.6	18080.6	18080.6	18080.6	18080.6	18080.6	18080.6	18080.6	18080.6	18080.6	18080.6
		RIM_base	5656.6	5656.6	5656.6	5656.6	5656.6	5656.6	5656.6	5656.6	5656.6	5656.6	5656.6	5656.6	5656.6	5656.6	5656.6	5656.6	5656.6	5656.6	5656.6	5656.6	5656.6	5656.6	5656.6	5656.6	5656.6	5656.6	5656.6	5656.6	5656.6	5656.6	5656.6	5656.6	5656.6	5656.6	5656.6	5656.6	5656.6	5656.6	5656.6	5656.6	5656.6	5656.6	5656.6	5656.6	5656.6	5656.6	5656.6
		AIB ∆F/Fbase	4.29618	4.44805	4.32118	2.36661	4.69935	4.6447	2.95374	0.951386	2.15111	3.34676	2.81446	3.09421	-1.10308	-2.06615	-3.85911	-3.56831	-2.81697	-2.32366	-0.592384	-0.974758	-1.57662	-2.13601	0.860421	-0.154125	-0.404563	-1.26652	-1.8372	-2.48777	-2.60165	0.790134	2.24136	0.726664	-0.337862	-0.0171792	-2.74721	-3.37196	-2.91545	-2.31519	-3.06544	-2.63909	-2.28095	-7.96536	0.166971	-0.608323	-0.233434	1.06461	2.30358
		AVA ∆F/Fbase	-1.44055	-2.05451	-1.21091	-2.1129	-0.484908	0.198395	0.521997	-0.48644	-0.400685	0.968062	0.707539	1.83994	0.535204	1.65187	0.89282	1.38041	1.78516	1.50813	0.551625	0.298104	0.13531	-0.306706	1.43842	1.74852	1.89097	1.54594	1.36678	0.422398	0.0494834	0.636484	0.161322	-0.569972	-1.10473	-0.506517	-0.847934	-0.314692	-0.293465	0.257685	0.373826	0.186835	0.21627	-0.611669	-1.73662	-3.20068	-2.05585	-0.791049	-0.792084
		RIM ∆F/Fbase	-2.76514	-4.41721	-4.32887	-5.44315	-3.12095	-1.89198	-3.24002	-5.21043	-2.91571	-1.59502	-0.067582	5.62773	3.9804	2.98505	4.096	3.85347	1.49512	1.04446	0.855234	-2.32742	-3.3853	-3.88352	8.50328	5.90611	3.33107	1.53653	1.0794	0.613375	-0.840697	-1.68778	-1.44413	-3.17655	-5.53435	-1.81232	-4.21769	-2.52395	0.356984	0.530092	0.410656	-0.580576	-0.362264	0.682056	5.12612	7.26133	7.60314	7.80167	0.817455
	0.2706 180523-006	AIB Fluorescence	1381.69	1449.17	1373.8	1401.63	1417.48	1402.04	1445.45	1435.73	1411.86	1418.1	1418.08	1388.09	1394.72	1475.45	1408.25	1421.06	1432.62	1421.56	1419.34	1408.98	1408.41	1421.63	1420	1452.9	1444.14	1464.53	1470.47	1441.36	1491.46	1476.01	1459.39	1429.78	1472.11	1480.96	1467.66	1488.23	1473.87	1488.01	1443.1	1447.87	1406.2	1490.1	1491.41	1507.98	1489.85	1484.07	1463.15
	ok	AVA Fluorescence	1740.33	1724.73	1724.09	1628.57	1733.79	1752.92	1757.64	1799.47	1731.15	1763.5	1776.66	1792.51	1774.94	1780.32	1796.35	1780.11	1789.35	1783.55	1764.4	1786.43	1792.36	1778.24	1821.68	1824.96	1789.67	1808.87	1793.31	1791.65	1835.07	1784.38	1818.05	1818.05	1816.66	1832.52	1819.74	1845.88	1845.26	1790.31	1794.59	1789.75	1805.04	1802.91	1739.53	1777.22	1785.45	1796.49	1788.55
		RIM Fluorescence	6911.54	6859.37	6905.57	6812.07	6807.01	6819.5	6803.37	6901.42	6826.94	6801.8	6853.92	6811.67	6822.91	6817	6874.26	6886.02	6926.24	6756.42	6857.69	6903.27	6891.99	6890.38	6893.34	6955.42	7017.87	7000.06	6985.81	7035.47	7006	7050.48	7051.19	7017.45	7039.67	7005.66	7025.28	7043.98	7043.37	7021.12	7068.85	7022.08	7064.67	6983.99	7092.57	7021.74	7090.86	7015.76	6969.38
		AIB background	219.063	218.069	220.337	211.868	217.505	215.898	215.878	212.304	215.594	217.617	215.769	215.046	217.086	215.211	213.673	212.393	213.65	219.69	213.752	216.914	214.66	214.294	219.29	215.858	214.733	214.657	213.413	212.812	213.119	218.033	218.356	216.812	215.03	225.815	213.673	220.013	216.911	216.185	215.68	217.508	217.337	213.406	219.568	217.581	219.211	211.901	211.3
		AVA background	217.166	215.962	221.597	207.366	215.716	219.141	213.053	214.753	209.519	216.028	216.097	220.631	217.572	215.025	214.834	215.197	216.541	214.347	212.972	217.159	213.481	218.578	217.669	213.834	211.891	217.075	209.794	217.625	214.012	217.856	216.675	217.906	217.087	218.069	214.166	214.731	213.269	219.806	219.378	216.144	218.909	212.363	220.544	220.797	220.444	216.816	210.231
		RIM background	217.852	215.916	216.904	214.109	213.867	215.109	212.154	217.619	213.676	217.293	215.951	215.965	214.535	216.467	216.398	210.066	218.77	217.471	214.043	214.709	209.748	213.547	218.453	214.08	213.863	221.23	215.514	219.369	217.16	210.43	215.678	214.066	213.004	218.707	215.283	213.832	216.117	218.35	217.262	218.631	217.609	213.16	218.652	218.67	215.248	217.596	213.928
		AIB(F-B)	1162.63	1231.11	1153.46	1189.76	1199.97	1186.14	1229.58	1223.42	1196.26	1200.48	1202.31	1173.04	1177.63	1260.24	1194.58	1208.67	1218.97	1201.87	1205.59	1192.07	1193.75	1207.34	1200.71	1237.05	1229.41	1249.88	1257.05	1228.55	1278.34	1257.98	1241.03	1212.97	1257.08	1255.14	1253.99	1268.22	1256.96	1271.82	1227.42	1230.37	1188.86	1276.69	1271.85	1290.4	1270.64	1272.17	1251.85
		AVA(F-B)	1523.17	1508.77	1502.49	1421.2	1518.08	1533.78	1544.58	1584.72	1521.63	1547.47	1560.57	1571.88	1557.37	1565.29	1581.51	1564.91	1572.81	1569.2	1551.43	1569.27	1578.88	1559.66	1604.01	1611.12	1577.78	1591.8	1583.51	1574.02	1621.06	1566.53	1601.38	1600.15	1599.58	1614.45	1605.57	1631.15	1631.99	1570.51	1575.21	1573.61	1586.13	1590.55	1518.99	1556.42	1565.01	1579.67	1578.32
		RIM(F-B)	6693.69	6643.45	6688.67	6597.96	6593.14	6604.39	6591.21	6683.8	6613.26	6584.51	6637.97	6595.71	6608.37	6600.53	6657.86	6675.96	6707.47	6538.95	6643.65	6688.57	6682.24	6676.83	6674.89	6741.34	6804.01	6778.83	6770.29	6816.1	6788.84	6840.05	6835.52	6803.39	6826.66	6786.95	6810	6830.15	6827.25	6802.77	6851.58	6803.45	6847.06	6770.83	6873.92	6803.07	6875.61	6798.16	6755.45
		AIB_base	1228.33	1228.33	1228.33	1228.33	1228.33	1228.33	1228.33	1228.33	1228.33	1228.33	1228.33	1228.33	1228.33	1228.33	1228.33	1228.33	1228.33	1228.33	1228.33	1228.33	1228.33	1228.33	1228.33	1228.33	1228.33	1228.33	1228.33	1228.33	1228.33	1228.33	1228.33	1228.33	1228.33	1228.33	1228.33	1228.33	1228.33	1228.33	1228.33	1228.33	1228.33	1228.33	1228.33	1228.33	1228.33	1228.33	1228.33
		AVA_base	1567.73	1567.73	1567.73	1567.73	1567.73	1567.73	1567.73	1567.73	1567.73	1567.73	1567.73	1567.73	1567.73	1567.73	1567.73	1567.73	1567.73	1567.73	1567.73	1567.73	1567.73	1567.73	1567.73	1567.73	1567.73	1567.73	1567.73	1567.73	1567.73	1567.73	1567.73	1567.73	1567.73	1567.73	1567.73	1567.73	1567.73	1567.73	1567.73	1567.73	1567.73	1567.73	1567.73	1567.73	1567.73	1567.73	1567.73
		RIM_base	6723.08	6723.08	6723.08	6723.08	6723.08	6723.08	6723.08	6723.08	6723.08	6723.08	6723.08	6723.08	6723.08	6723.08	6723.08	6723.08	6723.08	6723.08	6723.08	6723.08	6723.08	6723.08	6723.08	6723.08	6723.08	6723.08	6723.08	6723.08	6723.08	6723.08	6723.08	6723.08	6723.08	6723.08	6723.08	6723.08	6723.08	6723.08	6723.08	6723.08	6723.08	6723.08	6723.08	6723.08	6723.08	6723.08	6723.08
		AIB ∆F/Fbase	-5.34896	0.225662	-6.09542	-3.14028	-2.30907	-3.43499	0.101103	-0.399657	-2.61103	-2.26772	-2.11865	-4.50147	-4.12747	2.59774	-2.74828	-1.60104	-0.762343	-2.15455	-1.8517	-2.95238	-2.81586	-1.70924	-2.24891	0.709244	0.08767	1.75375	2.33812	0.017575	4.07095	2.41318	1.03383	-1.25081	2.34015	2.18238	2.08875	3.24699	2.3303	3.54056	-0.0744195	0.165336	-3.2133	3.93703	3.54243	5.05301	3.44425	3.56864	1.91429
		AVA ∆F/Fbase	-2.84248	-3.76114	-4.16146	-9.34628	-3.16722	-2.16526	-1.47643	1.0839	-2.94071	-1.29209	-0.456803	0.264622	-0.66092	-0.155476	0.879078	-0.179906	0.324199	0.0938657	-1.03981	0.0980756	0.710936	-0.514466	2.31434	2.76799	0.641218	1.53525	1.00678	0.401508	3.40164	-0.0767632	2.14626	2.06774	2.03132	2.98033	2.41397	4.04531	4.09915	0.177107	0.477414	0.374909	1.17371	1.45539	-3.10905	-0.721326	-0.173591	0.761647	0.675344
		RIM ∆F/Fbase	-0.437174	-1.18439	-0.511842	-1.86106	-1.93271	-1.76542	-1.96142	-0.58425	-1.63344	-2.06112	-1.26602	-1.89457	-1.70619	-1.82282	-0.970159	-0.700922	-0.232164	-2.73881	-1.18149	-0.513389	-0.607468	-0.687982	-0.716853	0.271519	1.2037	0.829239	0.702199	1.38358	0.978129	1.73983	1.67238	1.19446	1.54067	0.950017	1.29278	1.59249	1.5494	1.18534	1.91135	1.19537	1.8441	0.710246	2.24358	1.18977	2.26874	1.11673	0.481452
	0.269 171010-1	AIB Fluorescence	3630.25	3648.72	3751.8	3796.83	4114.14	4130.57	4119.82	4099.33	4164.72	4191.28	4292.56	4454.93	4456.33	4379.7	4356.23	4416.73	4520.11	4464.78	4378.48	4386.94	4373.09	4467.6	4505.64	4511.25	4450.24	4423.28	4442.97	4505.55	4432.57	4423.42	4540.91	4525.08	4473.56	4399.91	4462.32	4606.67	4652.63	4589.64	4698.07	4607.72	4626.96	4476.76	4532.46	4501.34	4556.72	4697.53	4719.24
	ok	AVA Fluorescence	5099.15	5100.42	5136.76	5226.52	5462.98	5495.86	5472.51	5419.08	5472.61	5518.9	5641.38	5539.05	5534.27	5497.11	5366.34	5392.54	5445.41	5430.69	5454.01	5459.66	5466.87	5442.63	5539.02	5606.86	5696.32	5764.05	5652.9	5676.88	5574.37	5522.81	5589.76	5605.72	5574.36	5608.75	5679.16	5603.48	5552.33	5610.06	5801.32	5754.8	5728.78	5649.59	5647.89	5605.39	5651.89	5773.06	5855.63
		RIM Fluorescence	3619.96	3605.45	3532.3	3472.18	3560.94	3676.32	3734.03	3782.74	3845.79	3822.02	3917.18	3803.71	3916.07	3942.17	3819.8	3937.09	4051.37	4042.29	4092.2	4111.21	4156.56	4130.89	4243.4	4233.9	4227.62	4206.52	4192.94	4214.96	4261.9	4163.36	4173.06	4160.86	4161.82	4163.68	4204.69	4213.92	4184.95	4172.64	4199.34	4205.82	4218.83	4156.73	4125.23	4095.65	4077.07	4110.42	4104.91
		AIB background	214.74	217.445	218.749	215.891	216.381	215.945	216.804	215.949	216.074	217.361	216.449	217.868	217.215	217.59	215.754	217.405	216.44	217.192	215.62	217.783	213.699	215.596	216.486	215.961	219.324	218.892	215.56	216.135	216.361	217.433	215.432	219.35	217.006	216.752	214.313	215.357	215.928	216.535	215.157	215.978	217.43	217.569	215.983	216.496	216.592	215.556	216.256
		AVA background	288.492	288.293	285.63	284.837	294.376	288.382	298.886	298.789	292.988	292.577	292.575	296.321	291.522	295.289	299.049	289.378	297.665	295.965	289.441	292.74	298.337	294.64	295.118	287.654	283.768	281.77	297.524	297.984	297.943	294.785	287.589	289.173	293.486	293.488	296.732	296.742	289.717	289.106	296.28	294.927	289.545	290.329	297.217	287.268	286.892	287.465	282.26
		RIM background	216.52	218.184	219.711	217.371	218.094	218.281	218.058	217.602	217.985	218.873	218.809	220.221	219.743	218.544	217.136	219.495	219.585	218.709	217.286	219.076	216.364	217.993	218.192	218.209	220.596	220.163	218.026	216.634	219.593	219.02	218.157	219.535	218.884	218.941	215.858	216.986	218.894	217.42	218.163	217.447	220.335	218.336	217.304	217.316	219.295	217.973	217.321
		AIB(F-B)	3415.51	3431.28	3533.06	3580.94	3897.76	3914.63	3903.01	3883.38	3948.65	3973.92	4076.12	4237.06	4239.12	4162.11	4140.48	4199.32	4303.67	4247.59	4162.86	4169.16	4159.39	4252	4289.15	4295.29	4230.92	4204.39	4227.41	4289.41	4216.21	4205.99	4325.48	4305.73	4256.56	4183.15	4248.01	4391.31	4436.7	4373.1	4482.92	4391.74	4409.53	4259.19	4316.48	4284.84	4340.13	4481.98	4502.98
		AVA(F-B)	4810.66	4812.13	4851.13	4941.69	5168.6	5207.48	5173.63	5120.29	5179.63	5226.33	5348.8	5242.73	5242.75	5201.83	5067.29	5103.16	5147.74	5134.72	5164.57	5166.92	5168.54	5147.99	5243.9	5319.21	5412.56	5482.28	5355.38	5378.89	5276.43	5228.02	5302.17	5316.55	5280.88	5315.26	5382.43	5306.74	5262.62	5320.95	5505.04	5459.88	5439.23	5359.26	5350.67	5318.12	5365	5485.6	5573.37
		RIM(F-B)	3403.44	3387.27	3312.59	3254.81	3342.85	3458.04	3515.97	3565.14	3627.81	3603.15	3698.37	3583.49	3696.32	3723.63	3602.67	3717.6	3831.78	3823.59	3874.91	3892.14	3940.19	3912.9	4025.21	4015.69	4007.03	3986.36	3974.91	3998.33	4042.31	3944.34	3954.9	3941.33	3942.94	3944.74	3988.84	3996.93	3966.06	3955.22	3981.18	3988.38	3998.5	3938.39	3907.92	3878.33	3857.78	3892.45	3887.59
		AIB_base	4177.57	4177.57	4177.57	4177.57	4177.57	4177.57	4177.57	4177.57	4177.57	4177.57	4177.57	4177.57	4177.57	4177.57	4177.57	4177.57	4177.57	4177.57	4177.57	4177.57	4177.57	4177.57	4177.57	4177.57	4177.57	4177.57	4177.57	4177.57	4177.57	4177.57	4177.57	4177.57	4177.57	4177.57	4177.57	4177.57	4177.57	4177.57	4177.57	4177.57	4177.57	4177.57	4177.57	4177.57	4177.57	4177.57	4177.57
		AVA_base	5251.53	5251.53	5251.53	5251.53	5251.53	5251.53	5251.53	5251.53	5251.53	5251.53	5251.53	5251.53	5251.53	5251.53	5251.53	5251.53	5251.53	5251.53	5251.53	5251.53	5251.53	5251.53	5251.53	5251.53	5251.53	5251.53	5251.53	5251.53	5251.53	5251.53	5251.53	5251.53	5251.53	5251.53	5251.53	5251.53	5251.53	5251.53	5251.53	5251.53	5251.53	5251.53	5251.53	5251.53	5251.53	5251.53	5251.53
		RIM_base	3807.65	3807.65	3807.65	3807.65	3807.65	3807.65	3807.65	3807.65	3807.65	3807.65	3807.65	3807.65	3807.65	3807.65	3807.65	3807.65	3807.65	3807.65	3807.65	3807.65	3807.65	3807.65	3807.65	3807.65	3807.65	3807.65	3807.65	3807.65	3807.65	3807.65	3807.65	3807.65	3807.65	3807.65	3807.65	3807.65	3807.65	3807.65	3807.65	3807.65	3807.65	3807.65	3807.65	3807.65	3807.65	3807.65	3807.65
		AIB ∆F/Fbase	-18.2417	-17.8643	-15.428	-14.2819	-6.69807	-6.29413	-6.57219	-7.0421	-5.47988	-4.87479	-2.42858	1.42392	1.47323	-0.370212	-0.887881	0.520689	3.0185	1.67612	-0.352235	-0.201453	-0.43513	1.78166	2.67088	2.81779	1.27699	0.641907	1.19292	2.67716	0.92499	0.680183	3.54041	3.06777	1.89074	0.133646	1.68608	5.11635	6.20279	4.68045	7.30918	5.12655	5.55242	1.95379	3.32507	2.56772	3.89126	7.28665	7.78946
		AVA ∆F/Fbase	-8.39509	-8.36713	-7.62446	-5.90012	-1.57919	-0.838874	-1.48351	-2.49909	-1.36923	-0.47997	1.85221	-0.167718	-0.167299	-0.946519	-3.5083	-2.82525	-1.97637	-2.2243	-1.65601	-1.61116	-1.58043	-1.97172	-0.145382	1.28866	3.0662	4.39398	1.97739	2.4252	0.474019	-0.447674	0.964218	1.23806	0.558737	1.21346	2.49248	1.0513	0.211067	1.32189	4.82728	3.9673	3.57418	2.05133	1.88774	1.2679	2.16059	4.45707	6.12839
		RIM ∆F/Fbase	-10.6158	-11.0405	-13.0018	-14.5191	-12.207	-9.18168	-7.66038	-6.36895	-4.72313	-5.37075	-2.86999	-5.8871	-2.92378	-2.20664	-5.38338	-2.36504	0.633875	0.418519	1.76644	2.21892	3.48099	2.76409	5.71375	5.46381	5.23622	4.69347	4.39273	5.00778	6.16282	3.58998	3.86723	3.51079	3.55313	3.60046	4.75852	4.97106	4.16022	3.87566	4.55735	4.74644	5.01222	3.43361	2.63343	1.85636	1.31653	2.22704	2.0994
	0.2597 180523-001	AIB Fluorescence	1186.67	1212.87	1210.7	1194.56	1159.59	1174.36	1145.09	1114.65	1061.07	1063.01	1059.55	1048.4	1023.27	1004.9	1015.9	1006.54	997.542	1021.79	1046.97	1024.55	1025.21	1068.26	1076.18	1087.24	1074.74	1076.37	1060.55	1082.08	1051.24	1059.26	1047.82	1083.79	1079.32	1074.65	1093.99	1099.83	1104.58	1090.91	1122.26	1089.29	1083.16	1106.38	1085.28	1089.52	1150.7	1085.79	1129.97
	ok	AVA Fluorescence	2612.34	2569.96	2637.64	2627.91	2623.47	2556.89	2557.51	2597.26	2599.06	2561.43	2603.99	2571.97	2542.44	2535.08	2553.84	2491.44	2545.73	2551.49	2541.45	2547.18	2589.26	2607.72	2597.22	2547.06	2530.39	2530.41	2542.13	2517.23	2571.03	2565.7	2555.93	2536.25	2507.42	2566.89	2547.76	2540.33	2552.68	2577.59	2501.31	2514.97	2482.72	2571.61	2496.38	2511.16	2512	2519.79	2557.04
		RIM Fluorescence	1609.7	1569.76	1558.46	1558.71	1514.65	1554.77	1543.42	1549.97	1546.64	1566.54	1531.58	1507.21	1445.42	1498.64	1444.66	1435.99	1457.3	1458.93	1531.71	1553.15	1545.11	1529.33	1563.57	1519.99	1554.57	1518.14	1462.4	1515.58	1499.33	1552.66	1536.24	1530.03	1516.55	1564	1575.57	1554.31	1566.4	1580.89	1559.94	1493.67	1497.2	1524.22	1475.61	1501.96	1498.27	1522.61	1512.36
		AIB background	208.663	209.759	206.759	211.059	210.267	204.528	210.116	212.043	209.587	204.769	208.195	208.832	209.657	206.521	211.403	209.452	215.832	209.644	211.036	209.69	217.376	211.125	212.858	211.851	209.195	206.96	211.013	209.452	210.201	210.195	210.007	212.294	209.043	213.809	209.743	209.541	220.554	211.03	206.462	206.505	211.594	209.043	206.67	208.149	202.238	212.373	207.492
		AVA background	213.469	204.078	204.438	204.9	206.622	207.397	212.197	210.703	211.916	210.269	211.9	207.725	208.231	208.616	210.572	205.903	208.906	214.197	213.334	209.578	211.069	208.122	212.516	212.844	208.853	203.891	211.766	211.678	209.272	210.906	212.447	207.55	208.516	210.556	209.15	211.084	216.919	212.981	208.738	205.234	208.856	210.453	210.55	208.006	205.312	208.206	207.922
		RIM background	211.621	211.555	209.496	211.863	211.889	206.92	205.539	211.424	211.637	209.689	207.133	209.582	207.598	213.58	206.807	205.887	208.865	210.816	211.236	213.906	211.477	208.467	210.566	208.672	208.223	207.443	206.547	206.4	210.195	210.842	210.25	210.869	208.1	214.166	211.285	215.861	210.908	207.877	206.166	208.033	210.609	208.955	210.652	209.279	208.791	212.457	212.518
		AIB(F-B)	978.004	1003.11	1003.94	983.498	949.326	969.831	934.972	902.609	851.479	858.242	851.351	839.567	813.61	798.38	804.494	797.09	781.71	812.147	835.931	814.863	807.833	857.135	863.325	875.387	865.541	869.406	849.533	872.629	841.037	849.061	837.81	871.497	870.272	860.839	884.25	890.291	884.025	879.882	915.802	882.784	871.563	897.338	878.605	881.375	948.465	873.415	922.475
		AVA(F-B)	2398.87	2365.88	2433.2	2423.01	2416.85	2349.49	2345.32	2386.56	2387.14	2351.16	2392.09	2364.24	2334.21	2326.46	2343.27	2285.53	2336.83	2337.29	2328.12	2337.6	2378.19	2399.6	2384.71	2334.22	2321.54	2326.52	2330.37	2305.55	2361.76	2354.8	2343.49	2328.7	2298.9	2356.33	2338.61	2329.25	2335.76	2364.61	2292.58	2309.74	2273.86	2361.16	2285.83	2303.15	2306.69	2311.58	2349.12
		RIM(F-B)	1398.08	1358.2	1348.96	1346.84	1302.76	1347.85	1337.88	1338.55	1335	1356.85	1324.44	1297.63	1237.83	1285.07	1237.85	1230.1	1248.44	1248.12	1320.47	1339.25	1333.64	1320.86	1353	1311.32	1346.34	1310.7	1255.85	1309.18	1289.14	1341.81	1325.99	1319.16	1308.45	1349.84	1364.29	1338.45	1355.5	1373.02	1353.77	1285.64	1286.6	1315.27	1264.96	1292.68	1289.48	1310.15	1299.85
		AIB_base	878.552	878.552	878.552	878.552	878.552	878.552	878.552	878.552	878.552	878.552	878.552	878.552	878.552	878.552	878.552	878.552	878.552	878.552	878.552	878.552	878.552	878.552	878.552	878.552	878.552	878.552	878.552	878.552	878.552	878.552	878.552	878.552	878.552	878.552	878.552	878.552	878.552	878.552	878.552	878.552	878.552	878.552	878.552	878.552	878.552	878.552	878.552
		AVA_base	2345.45	2345.45	2345.45	2345.45	2345.45	2345.45	2345.45	2345.45	2345.45	2345.45	2345.45	2345.45	2345.45	2345.45	2345.45	2345.45	2345.45	2345.45	2345.45	2345.45	2345.45	2345.45	2345.45	2345.45	2345.45	2345.45	2345.45	2345.45	2345.45	2345.45	2345.45	2345.45	2345.45	2345.45	2345.45	2345.45	2345.45	2345.45	2345.45	2345.45	2345.45	2345.45	2345.45	2345.45	2345.45	2345.45	2345.45
		RIM_base	1315.01	1315.01	1315.01	1315.01	1315.01	1315.01	1315.01	1315.01	1315.01	1315.01	1315.01	1315.01	1315.01	1315.01	1315.01	1315.01	1315.01	1315.01	1315.01	1315.01	1315.01	1315.01	1315.01	1315.01	1315.01	1315.01	1315.01	1315.01	1315.01	1315.01	1315.01	1315.01	1315.01	1315.01	1315.01	1315.01	1315.01	1315.01	1315.01	1315.01	1315.01	1315.01	1315.01	1315.01	1315.01	1315.01	1315.01
		AIB ∆F/Fbase	11.32	14.178	14.2726	11.9454	8.05578	10.3897	6.42196	2.73828	-3.08152	-2.31173	-3.09609	-4.43739	-7.39191	-9.12545	-8.42953	-9.27228	-11.0229	-7.55843	-4.85125	-7.24929	-8.04947	-2.43773	-1.73317	-0.360225	-1.48093	-1.041	-3.30302	-0.67415	-4.27007	-3.35675	-4.63738	-0.802999	-0.942433	-2.01613	0.648595	1.3362	0.622984	0.151413	4.23996	0.481729	-0.795486	2.13832	0.00605997	0.321352	7.95778	-0.584685	4.99951
		AVA ∆F/Fbase	2.27769	0.87114	3.74151	3.30688	3.04437	0.172255	-0.00566459	1.75289	1.77775	0.243627	1.98862	0.801345	-0.479263	-0.80952	-0.0928974	-2.55447	-0.3676	-0.347859	-0.738957	-0.334472	1.39594	2.30882	1.67389	-0.478794	-1.01933	-0.806834	-0.642984	-1.70108	0.695396	0.398651	-0.0835602	-0.714229	-1.98448	0.464011	-0.291623	-0.690736	-0.41322	0.816908	-2.25428	-1.52252	-3.0522	0.669814	-2.54173	-1.80344	-1.65264	-1.44381	0.156394
		RIM ∆F/Fbase	6.31674	3.28399	2.58172	2.42035	-0.931623	2.49701	1.73884	1.78979	1.52006	3.18133	0.716952	-1.32234	-5.86982	-2.27754	-5.86769	-6.45726	-5.06291	-5.08709	0.41513	1.84257	1.41611	0.444483	2.88894	-0.280984	2.38241	-0.328132	-4.49896	-0.443415	-1.96796	2.038	0.834973	0.315511	-0.49946	2.64811	3.7468	1.78234	3.07837	4.41075	2.94734	-2.23412	-2.16119	0.0193169	-3.80642	-1.69815	-1.94195	-0.36988	-1.1536
	0.259 170226-3	AIB Fluorescence	5311.01	5349.8	5343.69	5302.67	5172.73	5214.6	5007.18	5152.78	5314.66	5311.25	5238.85	5046.25	5008.69	5126.95	5034.85	5090.91	5107.51	5034.02	5036.2	5048.29	5319.74	5184.21	5398.95	5376.12	5424.8	5426.49	5335.16	5182.58	5203.06	5274.4	5247.92	5307.12	5269.14	5336.86	5341.66	5473.7	5370.47	5373.63	5237.6	5228.02	5281.34	5201.71	5269.06	5372.21	5431.49	5443.65	5493.04
	ok	AVA Fluorescence	6476.5	6463.25	6476.35	6590.77	6756.94	6664.86	6767.6	6647.64	6372.84	6307.19	6682.92	6699.93	6761.43	6569.23	6722.6	6846.89	6749.13	6941.19	6865	6676.41	6590.4	6687.1	6585.89	6444.01	6382.08	6606.38	6750.24	6491.56	6601.3	6589.76	6584.63	6559.86	6532.02	6448.48	6425.44	6412.5	6404.97	6469.06	6369.97	6216.5	6313.38	6389.14	6318.84	6181.58	6151.01	6028.35	6022.6
		RIM Fluorescence	30036.2	30088.1	29896	29761.4	31050.3	30795.3	30879.1	30718.5	30387.8	30397.3	31087.5	31620	31553.9	31447.9	31400	31119.4	31076.7	31264.9	30895.8	31058.1	30608.6	30621.8	30618.7	30414.9	30345	30532.1	30681.7	30477	29968.2	29986	30056.1	29977.4	29666.8	29443.2	29276.7	29195.4	29207.1	29258.3	29183.5	29090.3	29056.4	28994.2	28576	28572.5	28668.3	28409.4	28251.7
		AIB background	224.142	226.519	222.874	224.218	225.536	221.502	222.678	226.808	219.569	223.707	220.163	229.879	227.845	221.084	224.946	222.502	222.142	221.586	225.218	221.05	224.544	224.326	221.644	223.121	223.372	222.477	223.418	225.699	221.444	221.435	228.732	224.172	225.996	220.109	223.828	223.854	227.548	223.69	220.444	225.067	222.51	223.649	223.883	224.715	223.264	224.879	225.243
		AVA background	229.426	221.489	221.763	220.242	226.384	221.689	225.916	221.916	221.942	223.195	221.5	225.547	227.437	219.826	227.726	227.284	223.237	218.763	222.489	220.163	223.595	228.032	225.384	224.432	217.568	219.121	220.689	222.074	217.774	221.668	219.005	223.411	218.879	223.653	222.137	224.663	223.916	225.726	218.511	230.689	223.163	225.821	222.063	222.468	221.368	222.589	227.421
		RIM background	223.892	223.026	220.908	223.867	223.574	224.615	223.528	220.154	220.646	220.436	225.292	225.477	222.574	223.836	219.944	220.092	222.241	219.631	220.441	222.497	221.856	225.718	224.718	219.236	221.677	223.985	223.785	223.477	221.472	227.323	222.826	219.656	220.138	222.2	224.144	223.005	226.067	222.2	220.472	227.446	221.559	225.2	219.662	220.113	224.4	222.677	227.836
		AIB(F-B)	5086.87	5123.28	5120.81	5078.45	4947.19	4993.1	4784.5	4925.97	5095.09	5087.55	5018.68	4816.37	4780.84	4905.87	4809.9	4868.41	4885.36	4812.44	4810.98	4827.24	5095.19	4959.89	5177.3	5153	5201.43	5204.01	5111.74	4956.88	4981.62	5052.96	5019.19	5082.95	5043.14	5116.75	5117.83	5249.85	5142.93	5149.94	5017.16	5002.95	5058.83	4978.06	5045.18	5147.49	5208.23	5218.77	5267.79
		AVA(F-B)	6247.07	6241.76	6254.59	6370.53	6530.56	6443.18	6541.68	6425.72	6150.9	6083.99	6461.42	6474.38	6533.99	6349.4	6494.88	6619.61	6525.89	6722.42	6642.52	6456.25	6366.81	6459.06	6360.5	6219.58	6164.51	6387.26	6529.55	6269.49	6383.53	6368.09	6365.62	6336.45	6313.14	6224.82	6203.3	6187.84	6181.05	6243.34	6151.45	5985.81	6090.22	6163.31	6096.77	5959.11	5929.64	5805.76	5795.18
		RIM(F-B)	29812.3	29865.1	29675.1	29537.5	30826.7	30570.7	30655.6	30498.4	30167.2	30176.9	30862.2	31394.5	31331.4	31224.1	31180	30899.3	30854.5	31045.3	30675.3	30835.6	30386.8	30396.1	30394	30195.6	30123.3	30308.2	30457.9	30253.5	29746.8	29758.7	29833.3	29757.7	29446.6	29221	29052.5	28972.3	28981	29036.1	28963.1	28862.8	28834.8	28769	28356.3	28352.4	28443.9	28186.7	28023.9
		AIB_base	5019.51	5019.51	5019.51	5019.51	5019.51	5019.51	5019.51	5019.51	5019.51	5019.51	5019.51	5019.51	5019.51	5019.51	5019.51	5019.51	5019.51	5019.51	5019.51	5019.51	5019.51	5019.51	5019.51	5019.51	5019.51	5019.51	5019.51	5019.51	5019.51	5019.51	5019.51	5019.51	5019.51	5019.51	5019.51	5019.51	5019.51	5019.51	5019.51	5019.51	5019.51	5019.51	5019.51	5019.51	5019.51	5019.51	5019.51
		AVA_base	6295.07	6295.07	6295.07	6295.07	6295.07	6295.07	6295.07	6295.07	6295.07	6295.07	6295.07	6295.07	6295.07	6295.07	6295.07	6295.07	6295.07	6295.07	6295.07	6295.07	6295.07	6295.07	6295.07	6295.07	6295.07	6295.07	6295.07	6295.07	6295.07	6295.07	6295.07	6295.07	6295.07	6295.07	6295.07	6295.07	6295.07	6295.07	6295.07	6295.07	6295.07	6295.07	6295.07	6295.07	6295.07	6295.07	6295.07
		RIM_base	29912.5	29912.5	29912.5	29912.5	29912.5	29912.5	29912.5	29912.5	29912.5	29912.5	29912.5	29912.5	29912.5	29912.5	29912.5	29912.5	29912.5	29912.5	29912.5	29912.5	29912.5	29912.5	29912.5	29912.5	29912.5	29912.5	29912.5	29912.5	29912.5	29912.5	29912.5	29912.5	29912.5	29912.5	29912.5	29912.5	29912.5	29912.5	29912.5	29912.5	29912.5	29912.5	29912.5	29912.5	29912.5	29912.5	29912.5
		AIB ∆F/Fbase	1.34198	2.06747	2.01822	1.17427	-1.44063	-0.526134	-4.68182	-1.86344	1.50586	1.35549	-0.0163829	-4.04688	-4.75478	-2.26387	-4.17582	-3.01014	-2.67244	-4.12529	-4.15432	-3.83042	1.50789	-1.18777	3.14365	2.65952	3.62433	3.67581	1.8375	-1.2477	-0.754802	0.666493	-0.00628229	1.26384	0.470916	1.93726	1.95883	4.58895	2.45878	2.59856	-0.0467444	-0.32982	0.783377	-0.825646	0.511398	2.54977	3.75975	3.96979	4.94644
		AVA ∆F/Fbase	-0.76237	-0.846801	-0.643054	1.19882	3.74086	2.3528	3.91758	2.07555	-2.29012	-3.353	2.64257	2.84854	3.79541	0.863125	3.17411	5.15549	3.6668	6.78878	5.51939	2.56049	1.13968	2.60519	1.0395	-1.19911	-2.07394	1.46458	3.72489	-0.406266	1.4053	1.16007	1.12087	0.657345	0.287166	-1.11581	-1.45771	-1.70331	-1.81121	-0.821702	-2.28134	-4.91265	-3.25407	-2.09294	-3.14999	-5.33673	-5.80494	-7.77286	-7.94093
		RIM ∆F/Fbase	-0.334991	-0.158583	-0.793696	-1.25354	3.05626	2.20052	2.48429	1.95867	0.851349	0.883914	3.17485	4.95461	4.74337	4.38478	4.23744	3.29902	3.14907	3.78691	2.55025	3.08606	1.58551	1.61665	1.60957	0.946573	0.704628	1.3227	1.82338	1.13992	-0.554043	-0.514281	-0.264733	-0.517413	-1.5575	-2.31169	-2.87491	-3.14302	-3.11409	-2.93003	-3.17405	-3.5091	-3.60273	-3.82274	-5.20238	-5.21559	-4.90963	-5.76944	-6.31385
	0.255 160927-2	AIB Fluorescence	11377.9	11724.7	11688.5	11717.1	11927.1	11857.7	11832	11877.9	11778.1	11977.6	12154.7	12197.5	12199.5	12276.7	12150.8	12127.2	11985.1	12019.9	12029	12055.4	12195.2	12508.1	12655.1	12586.9	12707.8	12763.7	12935.4	13390.6	13406.6	13689	13518.8	13481.5	13373.4	13335.6	13489.5	13322.5	13311.2	13075.7	12981.8	13030.1	13098.3	12900.8	12860.6	12703.3	12489.9	12637.2	12936.5
	ok	AVA Fluorescence	8592.01	8472.35	8582.58	8563.82	8581.75	8297.63	8450.93	8344.21	8394.03	8369.56	8253.2	8337.79	8546.62	8608.71	8592.18	8565.96	8503.52	8539.8	8617.65	8648.51	8635.19	8596.1	8666.26	8645.07	8344.49	8308.05	8259.88	8063.54	7998.41	7924.76	7948.27	7832.36	7855.51	7879.67	7775.88	7824.35	7881.83	8055.81	8104.6	8085.12	8127.1	8463.32	8777.26	8765.87	8776.82	8420.21	8355.15
		RIM Fluorescence	15422	15539.5	15404.3	15189.3	15345.1	15288.6	15473.6	14898.1	14845.8	14810.4	14601.3	14688.9	14971.9	15299.1	15367.6	15388.3	15077.5	15332.6	15488.9	15539.6	15552.1	15629.1	15698.5	15646	15413.9	15265.6	15175	14814.7	14911.8	14944.9	14660.7	14435.6	14567.6	14594.8	14345.6	14308.6	14259.4	14476	14397.2	14348.5	14226.3	14409.4	15036.2	15068.4	14817	14431.8	14464.1
		AIB background	218.91	220.439	217.547	218.691	214.863	217.392	217.619	215.701	219.719	218.245	218.543	216.514	217.068	217.82	216.737	215.291	219.126	217.288	218.234	217.068	218.737	219.011	219.036	216.565	217.917	219.766	218.478	218.536	218.514	217.576	218.532	214.594	217.029	216.604	218.565	219.248	218.921	216.583	217.568	219.996	219.191	221.133	219.504	219.54	219.115	218.586	221.302
		AVA background	219.552	219.712	218.851	219.403	217.361	216.796	217.23	217.361	220.092	218.906	220.251	217.123	219.38	219.547	216.738	217.982	218.134	221.694	219.275	215.327	217.516	216.911	219.12	217.403	218.636	221.186	218.469	220.084	220.539	215.115	218.17	214.681	221.681	219.228	220.665	218.919	220.065	218.84	218.696	221.233	219.963	220.385	219.395	219.699	217.045	219.702	217.78
		RIM background	219.922	218.237	221.314	220.172	219.698	217.505	219.587	220.075	221.63	222.941	219.727	218.026	219.172	219.831	219.246	219.502	219.332	220.454	223.009	218.496	221.94	221.609	220.486	220.219	218.279	221.084	218.935	220.87	219.207	217.934	219.872	215.644	219.149	218.968	221.529	217.837	220.389	217.276	220.721	223.454	219.469	221.018	220.216	220.027	220.505	218.834	219.986
		AIB(F-B)	11159	11504.2	11470.9	11498.4	11712.2	11640.3	11614.4	11662.2	11558.4	11759.4	11936.2	11981	11982.5	12058.8	11934.1	11912	11765.9	11802.6	11810.7	11838.4	11976.5	12289	12436.1	12370.4	12489.9	12544	12717	13172.1	13188.1	13471.4	13300.3	13266.9	13156.4	13119	13270.9	13103.3	13092.3	12859.1	12764.2	12810.1	12879.2	12679.6	12641.1	12483.8	12270.8	12418.6	12715.2
		AVA(F-B)	8372.46	8252.64	8363.72	8344.41	8364.39	8080.84	8233.7	8126.85	8173.93	8150.65	8032.95	8120.67	8327.24	8389.16	8375.44	8347.98	8285.39	8318.11	8398.37	8433.18	8417.67	8379.18	8447.14	8427.67	8125.86	8086.86	8041.41	7843.46	7777.87	7709.65	7730.1	7617.68	7633.83	7660.44	7555.22	7605.43	7661.76	7836.97	7885.9	7863.89	7907.14	8242.93	8557.86	8546.17	8559.78	8200.51	8137.37
		RIM(F-B)	15202.1	15321.3	15183	14969.2	15125.4	15071.1	15254	14678	14624.2	14587.5	14381.5	14470.9	14752.8	15079.2	15148.4	15168.8	14858.2	15112.1	15265.9	15321.1	15330.1	15407.5	15478	15425.8	15195.7	15044.6	14956.1	14593.8	14692.6	14727	14440.9	14220	14348.4	14375.9	14124.1	14090.7	14039	14258.7	14176.5	14125	14006.8	14188.4	14816	14848.4	14596.5	14213	14244.1
		AIB_base	12377.9	12377.9	12377.9	12377.9	12377.9	12377.9	12377.9	12377.9	12377.9	12377.9	12377.9	12377.9	12377.9	12377.9	12377.9	12377.9	12377.9	12377.9	12377.9	12377.9	12377.9	12377.9	12377.9	12377.9	12377.9	12377.9	12377.9	12377.9	12377.9	12377.9	12377.9	12377.9	12377.9	12377.9	12377.9	12377.9	12377.9	12377.9	12377.9	12377.9	12377.9	12377.9	12377.9	12377.9	12377.9	12377.9	12377.9
		AVA_base	8109.85	8109.85	8109.85	8109.85	8109.85	8109.85	8109.85	8109.85	8109.85	8109.85	8109.85	8109.85	8109.85	8109.85	8109.85	8109.85	8109.85	8109.85	8109.85	8109.85	8109.85	8109.85	8109.85	8109.85	8109.85	8109.85	8109.85	8109.85	8109.85	8109.85	8109.85	8109.85	8109.85	8109.85	8109.85	8109.85	8109.85	8109.85	8109.85	8109.85	8109.85	8109.85	8109.85	8109.85	8109.85	8109.85	8109.85
		RIM_base	14730.8	14730.8	14730.8	14730.8	14730.8	14730.8	14730.8	14730.8	14730.8	14730.8	14730.8	14730.8	14730.8	14730.8	14730.8	14730.8	14730.8	14730.8	14730.8	14730.8	14730.8	14730.8	14730.8	14730.8	14730.8	14730.8	14730.8	14730.8	14730.8	14730.8	14730.8	14730.8	14730.8	14730.8	14730.8	14730.8	14730.8	14730.8	14730.8	14730.8	14730.8	14730.8	14730.8	14730.8	14730.8	14730.8	14730.8
		AIB ∆F/Fbase	-9.84698	-7.05802	-7.32706	-7.10506	-5.37782	-5.95858	-6.16819	-5.78218	-6.62047	-4.99681	-3.56823	-3.2061	-3.19442	-2.57751	-3.58564	-3.76416	-4.94378	-4.64755	-4.58203	-4.35875	-3.24301	-0.71768	0.470101	-0.0607576	0.905054	1.34187	2.73941	6.41634	6.54598	8.83466	7.45207	7.18264	6.28952	5.98717	7.21484	5.86055	5.77139	3.88784	3.12139	3.49203	4.04976	2.43787	2.1268	0.855498	-0.865306	0.32901	2.72523
		AVA ∆F/Fbase	3.23817	1.7608	3.1305	2.89238	3.13871	-0.357703	1.52722	0.209632	0.790259	0.503201	-0.948122	0.13344	2.68065	3.44418	3.27498	2.93633	2.16458	2.56801	3.55775	3.98698	3.79571	3.32115	4.1591	3.919	0.197424	-0.283411	-0.843829	-3.28471	-4.09348	-4.93472	-4.68246	-6.06869	-5.86961	-5.5415	-6.83896	-6.21975	-5.52515	-3.3647	-2.76134	-3.03285	-2.49956	1.64104	5.52438	5.3802	5.54796	1.11794	0.339338
		RIM ∆F/Fbase	3.19972	4.00857	3.06961	1.61831	2.67921	2.31001	3.55184	-0.358419	-0.723383	-0.972881	-2.37089	-1.76408	0.149158	2.36553	2.83489	2.97348	0.86468	2.58859	3.6325	4.00726	4.06871	4.59401	5.0723	4.7183	3.15582	2.13014	1.52955	-0.929808	-0.259157	-0.0259382	-1.96807	-3.46752	-2.59558	-2.40928	-4.11838	-4.34498	-4.69621	-3.20462	-3.76273	-4.1121	-4.91444	-3.68194	0.578578	0.798499	-0.911499	-3.51493	-3.30371
	0.241 170226-1	AIB Fluorescence	5819.98	5708.11	5659.45	5399.54	5347.44	5150.04	4958.19	4843.4	4691.96	4374.25	4319.53	4218.41	4123.42	4115	3999.07	4016.67	4033.07	3904.69	3841.9	3776.13	3692.65	3634.07	3568.37	3554.62	3677.38	3506.23	3303.27	3259.17	3233.01	3166.35	3183.1	3170.65	3318.42	3360.64	3359.91	3301.93	3274.27	3247.42	3181.93	3098.25	2988.14	2968.58	2862.28	2752.11	2711.12	2590.81	2678.44
	ok	AVA Fluorescence	8835.06	8656.86	8242.36	8295.88	8217.02	8037.76	8083.87	8377.39	8530.72	8626.56	8445.62	8198.62	8201.27	7918.88	7882.32	7654.03	7490.55	7472.88	7246.12	7117.94	7057.3	7006.6	6846.51	6716.39	6458.69	6318.1	6305.44	6217.45	6123.2	6065.64	5946.27	5894.83	5758.1	5497.36	5370.53	5310	5335.45	4847.58	4896.77	4872.39	4998.05	4980.28	4960.6	4933.88	4761.58	4729.42	4696.05
		RIM Fluorescence	17634.2	17642	17540.7	16950.9	16836.8	16612.9	16314	15810.2	15367.3	14984.7	14473.8	14074.9	13722	13481.4	13419.1	14026.7	13995.8	13779.1	13449.9	13385.9	13108.9	12854.1	12558.9	12888	13765.3	13041.6	12744.4	12262.8	12284.9	11957.1	11795.3	11751.8	12398.2	13176.8	13306.8	13184.4	13090.6	13618	13418.9	13183.2	12690.7	11880	10897.5	10533.8	10036.3	9777.31	10038.4
		AIB background	219.449	217.67	219.588	217.099	219.736	217.936	218.493	216.597	217.62	218.736	217.945	220.38	219.078	219.151	217.565	217.948	217.884	217.409	217.562	220.229	218.078	217.794	218.861	218.696	220.362	220.122	217.925	217.814	218.591	219.162	219.087	222.626	220.435	219.029	217.258	220.328	217.061	219.055	217.623	218.087	219.635	219.165	219.325	218.226	219.275	217.472	218.812
		AVA background	212.768	214.513	216.678	213.603	215.406	214.554	215.516	213.803	214.774	214.986	215.293	217.988	217.183	216.142	215.638	215.954	214.371	215.339	213.904	217.945	213.029	213.145	214.794	214.614	217.893	217.174	215.009	213.646	215.157	216.325	214.061	215.829	214.542	213.293	213.209	213.693	214.557	214.565	213.186	215.29	217.325	214.899	212.742	215.006	216.583	213.768	214.577
		RIM background	363.531	355.966	359.49	363.716	362.612	359.028	354.399	360.389	364.098	354.469	357.032	352.501	352.573	353.384	355.098	353.622	357.119	363.926	361.176	360.219	352.355	361.841	359.766	361.14	359.026	356.994	360.968	350.552	352.709	353.452	358.626	359.314	362.962	358.259	359.667	363.516	358.03	359.626	366.015	352.686	365.758	356.057	361.66	354.972	355.945	363.217	364.699
		AIB(F-B)	5600.53	5490.44	5439.86	5182.44	5127.7	4932.11	4739.7	4626.8	4474.34	4155.52	4101.59	3998.03	3904.34	3895.85	3781.5	3798.72	3815.19	3687.28	3624.34	3555.9	3474.57	3416.28	3349.51	3335.92	3457.02	3286.11	3085.34	3041.35	3014.42	2947.19	2964.01	2948.03	3097.99	3141.62	3142.65	3081.6	3057.21	3028.37	2964.3	2880.17	2768.5	2749.41	2642.95	2533.88	2491.85	2373.34	2459.62
		AVA(F-B)	8622.29	8442.35	8025.68	8082.28	8001.61	7823.21	7868.35	8163.59	8315.95	8411.58	8230.33	7980.63	7984.09	7702.74	7666.69	7438.08	7276.18	7257.54	7032.22	6899.99	6844.27	6793.45	6631.72	6501.77	6240.8	6100.92	6090.43	6003.81	5908.04	5849.32	5732.21	5679	5543.56	5284.07	5157.32	5096.31	5120.9	4633.02	4683.59	4657.1	4780.73	4765.38	4747.85	4718.87	4545	4515.65	4481.47
		RIM(F-B)	17270.7	17286	17181.2	16587.1	16474.2	16253.9	15959.6	15449.8	15003.2	14630.2	14116.8	13722.4	13369.5	13128	13064	13673	13638.6	13415.1	13088.8	13025.7	12756.5	12492.3	12199.1	12526.9	13406.3	12684.6	12383.4	11912.2	11932.2	11603.6	11436.6	11392.5	12035.2	12818.5	12947.1	12820.9	12732.6	13258.4	13052.8	12830.5	12324.9	11523.9	10535.8	10178.9	9680.34	9414.09	9673.75
		AIB_base	3515.06	3515.06	3515.06	3515.06	3515.06	3515.06	3515.06	3515.06	3515.06	3515.06	3515.06	3515.06	3515.06	3515.06	3515.06	3515.06	3515.06	3515.06	3515.06	3515.06	3515.06	3515.06	3515.06	3515.06	3515.06	3515.06	3515.06	3515.06	3515.06	3515.06	3515.06	3515.06	3515.06	3515.06	3515.06	3515.06	3515.06	3515.06	3515.06	3515.06	3515.06	3515.06	3515.06	3515.06	3515.06	3515.06	3515.06
		AVA_base	6348.86	6348.86	6348.86	6348.86	6348.86	6348.86	6348.86	6348.86	6348.86	6348.86	6348.86	6348.86	6348.86	6348.86	6348.86	6348.86	6348.86	6348.86	6348.86	6348.86	6348.86	6348.86	6348.86	6348.86	6348.86	6348.86	6348.86	6348.86	6348.86	6348.86	6348.86	6348.86	6348.86	6348.86	6348.86	6348.86	6348.86	6348.86	6348.86	6348.86	6348.86	6348.86	6348.86	6348.86	6348.86	6348.86	6348.86
		RIM_base	12967.8	12967.8	12967.8	12967.8	12967.8	12967.8	12967.8	12967.8	12967.8	12967.8	12967.8	12967.8	12967.8	12967.8	12967.8	12967.8	12967.8	12967.8	12967.8	12967.8	12967.8	12967.8	12967.8	12967.8	12967.8	12967.8	12967.8	12967.8	12967.8	12967.8	12967.8	12967.8	12967.8	12967.8	12967.8	12967.8	12967.8	12967.8	12967.8	12967.8	12967.8	12967.8	12967.8	12967.8	12967.8	12967.8	12967.8
		AIB ∆F/Fbase	59.3295	56.1976	54.7587	47.4355	45.8782	40.3136	34.8398	31.6279	27.2907	18.2204	16.6862	13.74	11.0746	10.833	7.57998	8.07001	8.5384	4.89942	3.10893	1.16193	-1.15185	-2.81032	-4.70983	-5.09634	-1.6511	-6.51336	-12.225	-13.4765	-14.2427	-16.1555	-15.6768	-16.1315	-11.8654	-10.6241	-10.5946	-12.3315	-13.0253	-13.8459	-15.6685	-18.0621	-21.2388	-21.7818	-24.8106	-27.9136	-29.1094	-32.4809	-30.0261
		AVA ∆F/Fbase	35.8085	32.9742	26.4113	27.3028	26.0322	23.2222	23.9333	28.5835	30.9833	32.4895	29.6347	25.7018	25.7562	21.3248	20.7568	17.1561	14.606	14.3125	10.7635	8.68079	7.80305	7.0027	4.45519	2.40845	-1.70207	-3.90525	-4.07051	-5.43488	-6.94331	-7.86826	-9.71278	-10.5509	-12.6841	-16.7715	-18.7677	-19.7288	-19.3415	-27.0261	-26.2295	-26.6468	-24.6995	-24.9411	-25.2173	-25.6738	-28.4124	-28.8746	-29.413
		RIM ∆F/Fbase	33.1812	33.2993	32.491	27.9098	27.0391	25.3402	23.0708	19.1391	15.6953	12.819	8.8598	5.81874	3.09719	1.23524	0.741473	5.4381	5.17281	3.44926	0.932438	0.446289	-1.62944	-3.66724	-5.92806	-3.40045	3.38124	-2.18431	-4.50684	-8.1401	-7.98652	-10.5199	-11.8077	-12.1479	-7.19158	-1.15136	-0.159594	-1.13345	-1.81392	2.24077	0.655445	-1.05876	-4.95779	-11.1344	-18.7542	-21.5069	-25.3512	-27.4043	-25.402
	0.2222 180529-007	AIB Fluorescence	1502.4	1483.42	1439.6	1384.78	1364.58	1333.44	1364.7	1390.31	1502.56	1472.52	1494.99	1499.46	1510.52	1572.74	1564.31	1663.33	1723.96	1782.59	1801.74	1860.84	1835.1	1860.69	1873.44	1873.1	1907.27	1896.85	1948.6	1892.32	1859.7	1916.98	1949.01	1933.17	1915.94	1901.49	1898.5	1885.74	1861.85	1843.92	1833.43	1828.04	1844.75	1846.78	1880.21	1841.87	1906.61	1875.87	1846.86
	ok	AVA Fluorescence	1647.2	1565.15	1599.45	1527.24	1541.39	1511.02	1570.67	1567.49	1646.13	1632.97	1584.34	1556.35	1644.37	1646.67	1697.43	1744.97	1758.03	1797.27	1806.05	1793.38	1829.7	1829.41	1815.02	1872.51	1886.97	1884.47	1899.19	1875.4	1927.51	1939.04	1912.03	1933.7	1921.38	1940	1954.74	1921.87	1947.77	1899.57	1911.47	1939.93	1934.18	1941.04	1962.47	1925.39	1993.41	1943.23	1896.08
		RIM Fluorescence	8979.68	8902.67	8824.98	8649.47	8552.31	8388.41	8397.56	8260.36	8218.95	8352	8319.82	8174.45	8168.72	8164.28	8122	8192.81	8317.81	8226.78	8486.66	8614.94	8616.66	8624.07	8640.12	9015.27	9154.73	9264.02	9417.96	9488.32	9488.14	9623.39	9636.38	9692.71	9615.42	9774.73	9791.55	9746.27	9756.03	9779.02	9779.55	9867.65	9873.05	9940.99	10004.4	9956.19	10020.9	9893.69	10058.7
		AIB background	223.416	220.439	223.792	223.046	219.409	223.578	225.274	222.99	229.951	225.185	221.535	225.947	223.238	223.327	223.98	227.469	222.713	224.069	223.716	223.485	219.149	224.449	223.086	224.38	220.614	219.512	223.789	225.03	220.284	223.805	223.875	223.67	221.69	223.858	225.597	220.677	225.29	223.191	220.29	224.29	223.221	224.835	220.964	223.683	221.317	223.776	220.343
		AVA background	224.762	222.956	223.519	223.622	220.266	222.784	222.628	225.4	225.231	223.972	221.669	225.422	222.178	223.631	223.359	226.462	222.772	225.294	224.603	222.428	222.9	221.225	222.559	222.334	222.637	228.066	223.322	228.488	225.506	224.8	221.328	222.978	221.025	221.722	222.956	222.613	226.056	220.531	222.716	224.288	222.034	224.525	221.259	223.212	223.253	223.35	221.581
		RIM background	224.539	221.805	223.273	223.436	221.92	224.215	222.895	224.162	226.557	223.5	222.352	226.371	223.928	223.859	224.836	226.555	223.91	225.51	223.506	226.197	221.348	224.744	221.881	224.447	221.682	221.221	223.617	223.809	220.795	223.701	223.684	222.654	222.75	221.84	224.656	222.193	225.236	221.25	223.602	224.373	222.893	223.674	221.816	223.088	221.619	222.725	220.043
		AIB(F-B)	1278.98	1262.99	1215.81	1161.73	1145.17	1109.87	1139.42	1167.32	1272.6	1247.34	1273.45	1273.51	1287.28	1349.42	1340.33	1435.86	1501.24	1558.53	1578.03	1637.35	1615.95	1636.24	1650.35	1648.72	1686.66	1677.34	1724.81	1667.29	1639.42	1693.17	1725.13	1709.5	1694.25	1677.63	1672.9	1665.06	1636.56	1620.73	1613.14	1603.75	1621.53	1621.94	1659.25	1618.19	1685.29	1652.09	1626.51
		AVA(F-B)	1422.44	1342.2	1375.94	1303.62	1321.12	1288.23	1348.04	1342.09	1420.9	1409	1362.67	1330.93	1422.19	1423.04	1474.07	1518.51	1535.26	1571.97	1581.45	1570.95	1606.8	1608.19	1592.46	1650.18	1664.34	1656.4	1675.87	1646.92	1702	1714.24	1690.7	1710.72	1700.35	1718.28	1731.79	1699.26	1721.72	1679.04	1688.75	1715.64	1712.15	1716.52	1741.21	1702.18	1770.16	1719.88	1674.5
		RIM(F-B)	8755.14	8680.86	8601.71	8426.04	8330.39	8164.2	8174.66	8036.19	7992.39	8128.5	8097.47	7948.08	7944.79	7940.42	7897.16	7966.25	8093.9	8001.27	8263.15	8388.74	8395.31	8399.33	8418.24	8790.83	8933.05	9042.8	9194.34	9264.51	9267.35	9399.69	9412.69	9470.06	9392.67	9552.89	9566.89	9524.07	9530.8	9557.77	9555.95	9643.27	9650.16	9717.32	9782.58	9733.1	9799.32	9670.96	9838.61
		AIB_base	1516.95	1516.95	1516.95	1516.95	1516.95	1516.95	1516.95	1516.95	1516.95	1516.95	1516.95	1516.95	1516.95	1516.95	1516.95	1516.95	1516.95	1516.95	1516.95	1516.95	1516.95	1516.95	1516.95	1516.95	1516.95	1516.95	1516.95	1516.95	1516.95	1516.95	1516.95	1516.95	1516.95	1516.95	1516.95	1516.95	1516.95	1516.95	1516.95	1516.95	1516.95	1516.95	1516.95	1516.95	1516.95	1516.95	1516.95
		AVA_base	1579.61	1579.61	1579.61	1579.61	1579.61	1579.61	1579.61	1579.61	1579.61	1579.61	1579.61	1579.61	1579.61	1579.61	1579.61	1579.61	1579.61	1579.61	1579.61	1579.61	1579.61	1579.61	1579.61	1579.61	1579.61	1579.61	1579.61	1579.61	1579.61	1579.61	1579.61	1579.61	1579.61	1579.61	1579.61	1579.61	1579.61	1579.61	1579.61	1579.61	1579.61	1579.61	1579.61	1579.61	1579.61	1579.61	1579.61
		RIM_base	8931.42	8931.42	8931.42	8931.42	8931.42	8931.42	8931.42	8931.42	8931.42	8931.42	8931.42	8931.42	8931.42	8931.42	8931.42	8931.42	8931.42	8931.42	8931.42	8931.42	8931.42	8931.42	8931.42	8931.42	8931.42	8931.42	8931.42	8931.42	8931.42	8931.42	8931.42	8931.42	8931.42	8931.42	8931.42	8931.42	8931.42	8931.42	8931.42	8931.42	8931.42	8931.42	8931.42	8931.42	8931.42	8931.42	8931.42
		AIB ∆F/Fbase	-15.6875	-16.7419	-19.8521	-23.4169	-24.5088	-26.8358	-24.8874	-23.0483	-16.1079	-17.7737	-16.0519	-16.0479	-15.1406	-11.0443	-11.6432	-5.34568	-1.03559	2.74047	4.02613	7.937	6.52621	7.86356	8.79378	8.68613	11.1872	10.5731	13.7022	9.91036	8.07326	11.6168	13.7235	12.6929	11.6877	10.5923	10.2802	9.76362	7.88439	6.84112	6.34071	5.7217	6.89392	6.92121	9.38009	6.67374	11.097	8.90842	7.22247
		AVA ∆F/Fbase	-9.94968	-15.0297	-12.8938	-17.472	-16.3639	-18.4461	-14.6596	-15.0368	-10.0472	-10.8008	-13.7337	-15.7429	-9.9655	-9.91182	-6.68102	-3.8681	-2.80759	-0.483402	0.11643	-0.548228	1.72177	1.80919	0.813629	4.4677	5.364	4.86172	6.09399	4.26107	7.74839	8.52339	7.03289	8.30017	7.64387	8.77877	9.63398	7.57467	8.99655	6.29448	6.9097	8.61196	8.39089	8.66722	10.2308	7.75947	12.0633	8.88031	6.00713
		RIM ∆F/Fbase	-1.97378	-2.80538	-3.69161	-5.65853	-6.72941	-8.59021	-8.47302	-10.0234	-10.5138	-8.98988	-9.33734	-11.0099	-11.0468	-11.0957	-11.5801	-10.8065	-9.37725	-10.4144	-7.48227	-6.07607	-6.00253	-5.95756	-5.74585	-1.5742	0.0182253	1.24695	2.94373	3.72941	3.76114	5.24292	5.38849	6.03077	5.16434	6.95816	7.11499	6.63555	6.71084	7.01287	6.99248	7.97016	8.04724	8.7992	9.52987	8.9759	9.71728	8.28019	10.1572
	0.2196 180529-006	AIB Fluorescence	4506.65	4449.12	4456.59	4424.12	4424.73	4415.46	4346.2	4223.86	4244.32	4053.9	4098.28	3975.3	4024.17	3906.89	4107.91	4068.11	4130.16	4282.57	4210.37	4301.79	4370.06	4346.83	4318.36	4364.95	4245.92	4262.8	4327.88	4353.1	4329.01	4293.13	4303.49	4218.81	4182.22	4227.72	4107.94	4033.88	4009.22	3925.83	3822.06	3772.51	3629.74	3460.59	3407.48	3544.41	3896.55	3979.41	3997.3
	ok	AVA Fluorescence	4305.11	4259.44	4301.47	4278.23	4249.13	4283.67	4295.95	4326.83	4332.06	4252.1	4297.27	4281.99	4263.69	4273.26	4323.39	4310.94	4307.72	4354.44	4323.94	4307.3	4328.74	4341.52	4294.01	4297.86	4277.51	4288.22	4293.26	4360.33	4362.39	4312.97	4317.12	4305.76	4251.71	4241.18	4282.42	4313.64	4303.52	4259.97	4261.98	4227.78	4197.53	4215.6	4204.03	4258.28	4231.49	4245.44	4247.4
		RIM Fluorescence	15212.5	15252.6	15436.1	15415.4	15267.9	15391.1	15391.7	15454.3	15538.6	15321.4	15349	15322.4	15088	15226.6	15181.1	15233.9	15080.5	15206	15218.1	15087.5	15063	15344.1	15366.5	15163.2	15160.4	14966.5	14914.5	14811.4	14776	14812.5	14546.7	14636.8	14532.1	14458	14339.6	14236.5	14109.7	13876.6	13674	13465.7	13311.4	13288.1	13296.1	13080.5	12992.5	13089.9	13274.4
		AIB background	222.884	224.535	224.102	223.7	220.931	219.733	224.122	221.634	224.62	219.898	222.818	227.766	224.944	222.248	226.079	224.036	225.601	221.805	223.584	220.792	226.337	222.611	223.736	222.667	225.581	223.129	223.013	226.092	223.921	224.845	225.634	227.185	221.964	223.861	224.894	224.168	222.221	224.036	225.759	223.614	220.812	224.65	222.951	223.393	220.769	221.756	225.333
		AVA background	222.356	223.647	225.219	226.488	221.259	222.394	224.925	220.691	222.228	223.809	222.347	223.047	221.5	222.391	224.919	224.731	225.675	224.466	223.606	218.125	224.847	223.866	223.85	222.316	222.284	221.3	221.153	221.106	226.428	226.503	225.397	227.384	221.909	223.481	224.137	223.259	222.8	222.153	224.544	222.697	221.441	222.894	224.078	221.062	219.781	222.478	224.716
		RIM background	223.199	224.57	224.227	225.275	221.805	219.873	224.02	224.164	223.975	221.59	222.127	225.727	224.072	221.428	224.404	224.182	226.102	223.43	225.23	219.953	226.715	222.031	222.424	222.705	225.518	221.293	222.098	224.744	225.799	225.154	226.234	226.217	222.496	222.789	225.131	224.252	222.838	222.969	226.857	222.301	220.219	224.049	223.711	222.291	222.715	222.578	225.133
		AIB(F-B)	4283.77	4224.59	4232.49	4200.42	4203.8	4195.73	4122.08	4002.23	4019.7	3834	3875.47	3747.53	3799.23	3684.64	3881.83	3844.08	3904.56	4060.76	3986.79	4081	4143.72	4124.22	4094.62	4142.29	4020.34	4039.67	4104.86	4127.01	4105.09	4068.29	4077.86	3991.63	3960.25	4003.86	3883.05	3809.71	3787	3701.8	3596.3	3548.9	3408.93	3235.94	3184.53	3321.02	3675.78	3757.66	3771.97
		AVA(F-B)	4082.76	4035.79	4076.25	4051.74	4027.88	4061.28	4071.03	4106.14	4109.83	4028.29	4074.93	4058.95	4042.19	4050.87	4098.47	4086.21	4082.04	4129.98	4100.34	4089.17	4103.9	4117.65	4070.16	4075.55	4055.22	4066.92	4072.1	4139.22	4135.96	4086.47	4091.72	4078.37	4029.8	4017.7	4058.28	4090.38	4080.72	4037.81	4037.44	4005.09	3976.09	3992.71	3979.95	4037.22	4011.71	4022.96	4022.68
		RIM(F-B)	14989.3	15028	15211.9	15190.1	15046	15171.3	15167.7	15230.2	15314.7	15099.8	15126.9	15096.6	14863.9	15005.2	14956.7	15009.8	14854.4	14982.6	14992.9	14867.5	14836.2	15122.1	15144.1	14940.5	14934.9	14745.2	14692.4	14586.6	14550.2	14587.3	14320.5	14410.6	14309.6	14235.2	14114.4	14012.3	13886.9	13653.6	13447.1	13243.4	13091.2	13064.1	13072.4	12858.2	12769.7	12867.4	13049.2
		AIB_base	3901.24	3901.24	3901.24	3901.24	3901.24	3901.24	3901.24	3901.24	3901.24	3901.24	3901.24	3901.24	3901.24	3901.24	3901.24	3901.24	3901.24	3901.24	3901.24	3901.24	3901.24	3901.24	3901.24	3901.24	3901.24	3901.24	3901.24	3901.24	3901.24	3901.24	3901.24	3901.24	3901.24	3901.24	3901.24	3901.24	3901.24	3901.24	3901.24	3901.24	3901.24	3901.24	3901.24	3901.24	3901.24	3901.24	3901.24
		AVA_base	4062.78	4062.78	4062.78	4062.78	4062.78	4062.78	4062.78	4062.78	4062.78	4062.78	4062.78	4062.78	4062.78	4062.78	4062.78	4062.78	4062.78	4062.78	4062.78	4062.78	4062.78	4062.78	4062.78	4062.78	4062.78	4062.78	4062.78	4062.78	4062.78	4062.78	4062.78	4062.78	4062.78	4062.78	4062.78	4062.78	4062.78	4062.78	4062.78	4062.78	4062.78	4062.78	4062.78	4062.78	4062.78	4062.78	4062.78
		RIM_base	14389.7	14389.7	14389.7	14389.7	14389.7	14389.7	14389.7	14389.7	14389.7	14389.7	14389.7	14389.7	14389.7	14389.7	14389.7	14389.7	14389.7	14389.7	14389.7	14389.7	14389.7	14389.7	14389.7	14389.7	14389.7	14389.7	14389.7	14389.7	14389.7	14389.7	14389.7	14389.7	14389.7	14389.7	14389.7	14389.7	14389.7	14389.7	14389.7	14389.7	14389.7	14389.7	14389.7	14389.7	14389.7	14389.7	14389.7
		AIB ∆F/Fbase	9.80533	8.2884	8.4909	7.66885	7.75557	7.54869	5.66088	2.58872	3.03655	-1.72347	-0.660581	-3.93985	-2.61476	-5.552	-0.497454	-1.4652	0.0852335	4.08912	2.1929	4.60785	6.21552	5.71576	4.95707	6.17881	3.05304	3.54852	5.21958	5.78722	5.22532	4.28198	4.52731	2.31696	1.51278	2.63053	-0.466181	-2.3461	-2.92817	-5.11222	-7.81649	-9.03144	-12.6193	-17.0535	-18.3714	-14.8727	-5.77914	-3.68042	-3.31343
		AVA ∆F/Fbase	0.491806	-0.664201	0.331546	-0.271662	-0.859068	-0.0369211	0.203087	1.06727	1.15812	-0.848804	0.299081	-0.0942956	-0.506698	-0.293051	0.878635	0.576723	0.474133	1.65404	0.92449	0.649629	1.01207	1.35065	0.181723	0.314292	-0.185932	0.102023	0.229522	1.88155	1.80126	0.583098	0.712492	0.383826	-0.811711	-1.10959	-0.110713	0.679387	0.441717	-0.614457	-0.623663	-1.41994	-2.13362	-1.72461	-2.0387	-0.628979	-1.25697	-0.98002	-0.986936
		RIM ∆F/Fbase	4.16672	4.43599	5.71374	5.56259	4.56141	5.43163	5.40697	5.84104	6.42814	4.93502	5.12301	4.91299	3.29558	4.27762	3.94055	4.30919	3.2293	4.12027	4.19215	3.32095	3.1034	5.08988	5.24281	3.82802	3.78876	2.47088	2.10369	1.36867	1.11528	1.37371	-0.48063	0.145291	-0.556337	-1.07347	-1.9128	-2.62286	-3.4942	-5.11515	-6.55002	-7.96563	-9.02388	-9.21229	-9.15445	-10.6431	-11.2576	-10.5792	-9.31523
	0.2169 180529-001	AIB Fluorescence	760.291	801.767	858.127	844.709	842.915	876.624	897.323	908.323	924.302	925.598	943.344	919.175	924.328	932.455	896.487	923.852	897.307	887.757	893.302	870.471	900.571	910.249	919.921	924.439	939.19	911.55	912.143	965.82	929.667	922.762	954.09	935.048	941.857	938.238	925.413	937.926	949.915	932.095	930.333	914.905	901.026	935.429	906.868	944.095	949.138	963.407	936.101
	ok	AVA Fluorescence	1396.13	1428.71	1409.07	1432.78	1434.97	1481.54	1495.11	1497.96	1488.49	1494.12	1500.43	1468.96	1504.22	1484.62	1502.45	1477.62	1491.45	1467.1	1465.79	1496.98	1479.22	1507.14	1487.43	1482.64	1499.03	1504.76	1477.78	1496.22	1497.29	1525.78	1511.23	1497.69	1498.5	1476.83	1505.74	1471.57	1504.45	1488.95	1491.62	1489.65	1496.61	1498.87	1479.79	1456.3	1486.65	1472.44	1446.65
		RIM Fluorescence	1817.69	1887.41	1905.58	1952.71	1975.49	2049.55	2150.45	2221.91	2258.09	2271.21	2299.84	2316.5	2339.71	2320.4	2309.53	2311.49	2279.75	2278.98	2276.24	2311.37	2303.4	2280.01	2281.79	2258.39	2289.27	2319.42	2257.64	2289.24	2300.86	2418.37	2419.74	2387.34	2377.26	2347.93	2347.53	2333.56	2322.32	2349.14	2301.88	2288.35	2328	2297.81	2295.55	2261.57	2316	2307.99	2270.11
		AIB background	240.954	242.195	234.446	238.488	237.515	231.317	237.528	240.01	240	235.175	242.611	241.224	244.066	240.023	234.574	242.02	234.518	237.736	240.294	238.446	237.224	235.086	241.667	237.766	239.719	242.215	240.703	239.119	235.512	238.429	235.901	238.597	237.251	238.455	238.861	238.921	237.317	238.281	237.561	244.29	239.591	238	236.498	235.614	237.531	236.842	237.828
		AVA background	241.269	243.428	238.709	242.975	242.062	241.247	237.378	242.841	235.075	236.559	243.253	237.884	241.869	240.597	235.269	239.234	236.419	238.053	240.153	237.613	238.556	237.938	243.922	237.819	238.297	240.497	239.297	237.406	237.103	241.456	234.481	237.631	237.569	239.816	237.809	234.178	242.788	241.562	241.566	241.506	237.422	242.656	236.816	237.328	234.803	241.194	238.712
		RIM background	241.322	239.006	232.197	235.643	235.295	234.703	237.469	242.594	238.738	236.496	240.053	238.557	241.625	238.551	234.348	241.281	233.59	236.275	238.654	237.73	238.578	233.402	238.383	236.715	240.455	242.568	239.012	240.838	236.09	236.539	236.02	238.541	238.225	238.064	239.248	238.785	235.303	238.488	241.254	243.133	238.26	237.02	235.961	236.92	238.748	235.865	240.256
		AIB(F-B)	519.337	559.572	623.681	606.221	605.4	645.307	659.795	668.313	684.302	690.423	700.733	677.951	680.262	692.432	661.913	681.832	662.789	650.021	653.008	632.025	663.347	675.163	678.254	686.673	699.471	669.335	671.44	726.701	694.155	684.333	718.189	696.451	704.606	699.783	686.552	699.005	712.598	693.814	692.772	670.615	661.435	697.429	670.37	708.481	711.607	726.565	698.273
		AVA(F-B)	1154.86	1185.29	1170.36	1189.8	1192.91	1240.3	1257.73	1255.12	1253.42	1257.56	1257.17	1231.08	1262.35	1244.02	1267.18	1238.38	1255.03	1229.05	1225.64	1259.36	1240.67	1269.2	1243.5	1244.82	1260.73	1264.26	1238.48	1258.82	1260.19	1284.32	1276.75	1260.06	1260.93	1237.02	1267.93	1237.39	1261.66	1247.39	1250.06	1248.15	1259.19	1256.22	1242.97	1218.97	1251.85	1231.25	1207.94
		RIM(F-B)	1576.36	1648.4	1673.38	1717.07	1740.2	1814.85	1912.98	1979.32	2019.35	2034.71	2059.78	2077.94	2098.09	2081.85	2075.18	2070.21	2046.16	2042.7	2037.58	2073.64	2064.82	2046.61	2043.41	2021.67	2048.82	2076.85	2018.63	2048.4	2064.77	2181.83	2183.72	2148.79	2139.04	2109.86	2108.28	2094.78	2087.02	2110.66	2060.62	2045.21	2089.74	2060.79	2059.59	2024.65	2077.25	2072.12	2029.85
		AIB_base	675.206	675.206	675.206	675.206	675.206	675.206	675.206	675.206	675.206	675.206	675.206	675.206	675.206	675.206	675.206	675.206	675.206	675.206	675.206	675.206	675.206	675.206	675.206	675.206	675.206	675.206	675.206	675.206	675.206	675.206	675.206	675.206	675.206	675.206	675.206	675.206	675.206	675.206	675.206	675.206	675.206	675.206	675.206	675.206	675.206	675.206	675.206
		AVA_base	1241.18	1241.18	1241.18	1241.18	1241.18	1241.18	1241.18	1241.18	1241.18	1241.18	1241.18	1241.18	1241.18	1241.18	1241.18	1241.18	1241.18	1241.18	1241.18	1241.18	1241.18	1241.18	1241.18	1241.18	1241.18	1241.18	1241.18	1241.18	1241.18	1241.18	1241.18	1241.18	1241.18	1241.18	1241.18	1241.18	1241.18	1241.18	1241.18	1241.18	1241.18	1241.18	1241.18	1241.18	1241.18	1241.18	1241.18
		RIM_base	2022.04	2022.04	2022.04	2022.04	2022.04	2022.04	2022.04	2022.04	2022.04	2022.04	2022.04	2022.04	2022.04	2022.04	2022.04	2022.04	2022.04	2022.04	2022.04	2022.04	2022.04	2022.04	2022.04	2022.04	2022.04	2022.04	2022.04	2022.04	2022.04	2022.04	2022.04	2022.04	2022.04	2022.04	2022.04	2022.04	2022.04	2022.04	2022.04	2022.04	2022.04	2022.04	2022.04	2022.04	2022.04	2022.04	2022.04
		AIB ∆F/Fbase	-23.0847	-17.1257	-7.63102	-10.2169	-10.3385	-4.42814	-2.28243	-1.02089	1.34713	2.25367	3.78061	0.406528	0.748794	2.55121	-1.96875	0.981315	-1.83901	-3.72999	-3.2876	-6.39525	-1.75637	-0.00638324	0.451403	1.69828	3.5937	-0.869527	-0.55777	7.62655	2.80639	1.35172	6.36589	3.14643	4.35421	3.63991	1.68036	3.52469	5.53785	2.75588	2.60156	-0.679955	-2.03954	3.29128	-0.716241	4.92811	5.39108	7.6064	3.41628
		AVA ∆F/Fbase	-6.95468	-4.50314	-5.70571	-4.13953	-3.88888	-0.0710631	1.33373	1.12337	0.986077	1.31995	1.28861	-0.813744	1.70563	0.229216	2.09494	-0.225271	1.11628	-0.977137	-1.25228	1.46514	-0.0410916	2.25785	0.18732	0.293268	1.57544	1.86	-0.217617	1.42091	1.53161	3.47573	2.86622	1.52121	1.59115	-0.335409	2.15521	-0.305115	1.65028	0.50049	0.715367	0.561481	1.45104	1.21151	0.144216	-1.78903	0.859826	-0.800289	-2.6781
		RIM ∆F/Fbase	-22.0409	-18.4783	-17.2429	-15.0824	-13.9385	-10.2466	-5.39364	-2.11284	-0.133105	0.626672	1.86661	2.76471	3.76103	2.95788	2.62792	2.38218	1.19268	1.02197	0.768658	2.55196	2.11581	1.21509	1.05688	-0.0180728	1.32424	2.71081	-0.168564	1.30356	2.11344	7.9024	7.99587	6.2687	5.78622	4.34322	4.26523	3.59734	3.21357	4.38248	1.90825	1.14605	3.34813	1.91661	1.85701	0.129006	2.73034	2.47678	0.386321
	0.2161 180523-013	AIB Fluorescence	1855.3	1856.96	1826.23	1860.38	1827.53	1778.53	1772.9	1794.64	1826.08	1881.07	1795.24	1821.35	1802.77	1843.65	1804.62	1868.83	1854.34	1843.26	1862.26	1825.96	1847.59	1884.69	1913.42	1880.08	1911.37	1921.33	1853.65	1875.21	1892.7	1844.6	1842.42	1884.25	1875.75	1909.84	1871.03	1883.13	1844.59	1802.17	1837.08	1792.05	1794.67	1821.98	1833.04	1844.06	1814.77	1864.78	1871.2
	ok	AVA Fluorescence	7648.56	7810.76	7658.01	7219.85	6988.57	7120.69	7137.9	7292.81	7393.89	7579.45	7404.43	7459.2	7223.12	7300.96	7246.62	7412.86	7348.06	7382.78	7609.02	7604.71	7910.09	7892.21	7768.87	7765.61	7856.41	7751.25	7500.78	7397.24	7280.71	7360.61	7428.29	7419.45	7356.98	7339.08	7317.79	7295.85	7292.77	7201.82	7495.12	7407.95	7177.21	7292.51	7312.94	7293.28	7631.8	7663.94	7784.77
		RIM Fluorescence	12557.7	12842	12725.8	12334.9	12301.1	11919.8	11828.8	11969.7	12233.3	12282.6	11992.6	11965.2	11865.5	11907.3	11927.6	12041.1	11995.4	12140.1	12294.8	12334.3	12667.9	12938.6	12894	12820.6	12845.6	12664.6	12097	11746.3	11607.1	11852.4	11805.7	11754.9	11752	12074.3	11960.9	11585.7	11566.4	11473.6	11598.3	11595.9	11396.9	11443.1	11583	11729.9	11886.7	12288	12554.8
		AIB background	204.64	202.805	203.743	202.026	208.594	204.155	201.29	204.023	204.541	203.987	201.386	207.35	205.607	204.782	208.832	207.568	203.244	201.97	202.442	200.848	204.703	202.944	204.551	208.601	202.304	203.69	206.297	206.149	198.139	200.637	208.145	203.974	204.172	202.142	202.62	204.601	201.62	210.228	204.125	204.772	205.026	200.861	203.323	202.795	205.129	203.03	206.195
		AVA background	204.128	203.419	200.609	204.884	202.212	205.678	204.803	201.562	203.356	208.531	202.747	201.206	199.919	204.3	210.716	207.772	202.206	199.234	203.969	202.434	204.469	205.544	205.241	204.641	201.728	201.781	210.081	210.156	201.125	202.772	207.566	206.931	207.881	207.209	204.019	209.609	206.541	208.591	209.519	202.481	203.841	200.928	204.262	207.462	205.366	206.538	208.569
		RIM background	203.973	204.715	204.117	202.307	206.008	204.721	203.018	207.199	205.66	205.162	204.98	204.404	206.781	203.957	209.428	206.107	202.863	200.682	201.436	199.633	204.432	205.613	206.176	206.385	203.6	201.67	206.33	205.934	198.082	203.215	209.23	204.697	206.566	203.297	202.857	203.652	205.818	208.35	207.15	201.002	201.326	199.752	204.473	202.738	205.217	202.422	202.982
		AIB(F-B)	1650.66	1654.15	1622.49	1658.35	1618.94	1574.37	1571.61	1590.62	1621.54	1677.08	1593.85	1614	1597.17	1638.87	1595.79	1661.27	1651.1	1641.29	1659.82	1625.11	1642.88	1681.75	1708.87	1671.48	1709.06	1717.64	1647.35	1669.06	1694.57	1643.96	1634.28	1680.27	1671.58	1707.7	1668.41	1678.53	1642.97	1591.94	1632.95	1587.28	1589.64	1621.12	1629.72	1641.27	1609.64	1661.75	1665
		AVA(F-B)	7444.44	7607.34	7457.4	7014.96	6786.36	6915.01	6933.1	7091.25	7190.53	7370.92	7201.68	7257.99	7023.2	7096.66	7035.91	7205.09	7145.86	7183.55	7405.05	7402.27	7705.62	7686.66	7563.63	7560.97	7654.68	7549.47	7290.69	7187.08	7079.59	7157.84	7220.72	7212.52	7149.1	7131.87	7113.77	7086.24	7086.23	6993.23	7285.6	7205.47	6973.37	7091.58	7108.68	7085.81	7426.43	7457.41	7576.2
		RIM(F-B)	12353.8	12637.2	12521.7	12132.6	12095.1	11715.1	11625.7	11762.5	12027.6	12077.5	11787.6	11760.8	11658.7	11703.4	11718.1	11835	11792.5	11939.4	12093.3	12134.7	12463.5	12733	12687.8	12614.2	12642	12462.9	11890.7	11540.3	11409	11649.1	11596.5	11550.2	11545.4	11871	11758	11382.1	11360.6	11265.2	11391.1	11394.9	11195.6	11243.4	11378.5	11527.2	11681.5	12085.6	12351.8
		AIB_base	1643.68	1643.68	1643.68	1643.68	1643.68	1643.68	1643.68	1643.68	1643.68	1643.68	1643.68	1643.68	1643.68	1643.68	1643.68	1643.68	1643.68	1643.68	1643.68	1643.68	1643.68	1643.68	1643.68	1643.68	1643.68	1643.68	1643.68	1643.68	1643.68	1643.68	1643.68	1643.68	1643.68	1643.68	1643.68	1643.68	1643.68	1643.68	1643.68	1643.68	1643.68	1643.68	1643.68	1643.68	1643.68	1643.68	1643.68
		AVA_base	7265.85	7265.85	7265.85	7265.85	7265.85	7265.85	7265.85	7265.85	7265.85	7265.85	7265.85	7265.85	7265.85	7265.85	7265.85	7265.85	7265.85	7265.85	7265.85	7265.85	7265.85	7265.85	7265.85	7265.85	7265.85	7265.85	7265.85	7265.85	7265.85	7265.85	7265.85	7265.85	7265.85	7265.85	7265.85	7265.85	7265.85	7265.85	7265.85	7265.85	7265.85	7265.85	7265.85	7265.85	7265.85	7265.85	7265.85
		RIM_base	11903.3	11903.3	11903.3	11903.3	11903.3	11903.3	11903.3	11903.3	11903.3	11903.3	11903.3	11903.3	11903.3	11903.3	11903.3	11903.3	11903.3	11903.3	11903.3	11903.3	11903.3	11903.3	11903.3	11903.3	11903.3	11903.3	11903.3	11903.3	11903.3	11903.3	11903.3	11903.3	11903.3	11903.3	11903.3	11903.3	11903.3	11903.3	11903.3	11903.3	11903.3	11903.3	11903.3	11903.3	11903.3	11903.3	11903.3
		AIB ∆F/Fbase	0.424382	0.636954	-1.28951	0.892477	-1.50561	-4.2169	-4.385	-3.22851	-1.34707	2.03187	-3.03164	-1.80597	-2.83008	-0.292909	-2.91385	1.06964	0.45103	-0.145557	0.981667	-1.12999	-0.0486408	2.31562	3.96582	1.69123	3.97762	4.49944	0.223127	1.54406	3.09564	0.0169437	-0.572403	2.22601	1.69707	3.89464	1.50433	2.1199	-0.0433478	-3.1479	-0.652954	-3.43147	-3.28789	-1.3725	-0.849586	-0.147078	-2.07093	1.09939	1.297
		AVA ∆F/Fbase	2.45792	4.69994	2.63633	-3.45297	-6.59926	-4.82854	-4.57961	-2.40299	-1.03658	1.44609	-0.883178	-0.108113	-3.33955	-2.3285	-3.16467	-0.836205	-1.65142	-1.13274	1.91583	1.87763	6.05264	5.79169	4.09836	4.06178	5.35157	3.90349	0.341965	-1.08409	-2.56353	-1.48652	-0.621061	-0.733918	-1.60685	-1.84396	-2.0931	-2.47197	-2.47206	-3.75211	0.271911	-0.831043	-4.02543	-2.39844	-2.16312	-2.47782	2.21012	2.63641	4.27139
		RIM ∆F/Fbase	3.78456	6.16594	5.1951	1.92634	1.61114	-1.58136	-2.33168	-1.18263	1.0446	1.4634	-0.972108	-1.19707	-2.05436	-1.67956	-1.55554	-0.573596	-0.930791	0.303313	1.59668	1.94396	4.70603	6.97014	6.5908	5.97215	6.20613	4.70128	-0.105658	-3.04929	-4.15236	-2.13501	-2.57719	-2.96612	-3.00675	-0.271125	-1.2206	-4.37883	-4.5593	-5.36052	-4.30272	-4.27089	-5.94569	-5.54408	-4.40852	-3.15964	-1.86359	1.53122	3.76783
	0.1912 180602-009	AIB Fluorescence	2131.66	2113.42	2140.59	2119.38	2117.41	2123.14	2082.98	2133.07	2134.43	2157.56	2097.49	2226.73	2187.02	2144.55	2202.95	2153.45	2210.11	2121.79	2106.17	2150.41	2203.03	2159.71	2166.41	2179.35	2151.3	2104.24	2107.46	2104.05	2085.83	2132.97	2143.04	2172.87	2110.79	2031.7	2102.02	2079.08	2086.14	2054.66	2032.16	1993.24	1949.15	1941.89	1970.73	1921.24	1872.93	1872	1832.66
	ok	AVA Fluorescence	3629.1	3637.59	3652.23	3607.12	3588.2	3590.41	3619.87	3563.49	3611.7	3642.74	3604.4	3607.64	3643.26	3586.02	3600.07	3599.31	3599.73	3538.99	3543.53	3578.3	3601.51	3575.68	3549.61	3580.8	3581.32	3538	3528.77	3558.85	3573.58	3549.62	3542.47	3525.74	3501.64	3567.07	3545.41	3578.74	3519.27	3472.72	3510.37	3520.49	3475.01	3448.74	3485.05	3449.77	3461.68	3422.4	3520.05
		RIM Fluorescence	6788.91	6864.48	6877.79	6859.69	6904.68	6910.73	6911.9	6957.93	7010.77	7053.21	7039.71	7065.03	7077.91	7047.76	7098.37	7185.51	7170.61	7196.93	7177.62	7282.6	7207.06	7179.62	7153.15	7156.77	7226.19	7145.23	7160.67	7243.67	7277.03	7158	7105.67	7164.24	7177.94	7120.01	7149.56	7210.09	7126.39	7184.63	7135.51	7188.37	7107.55	7137.41	7169.72	7072.93	7144.42	7066.85	7110.39
		AIB background	219.992	224.092	216.992	221.682	222.243	217.402	224.95	216.603	219.983	223.247	221.172	222.657	223.456	213.389	221.272	220.004	214.368	226.406	224.343	220.523	217.992	218.481	222.908	217.724	216.448	222.276	220.749	216.715	213.9	221.23	217.276	224.946	214.322	220.59	217.582	221.054	229.297	218.603	222.28	225.126	217.962	229	219.017	221.791	220.121	213.874	213.423
		AVA background	220.098	221.874	219.11	216.597	226.302	219.298	223.045	219.407	223.442	216.93	225.103	220.016	224.361	220.703	218.143	221.628	220.742	221.551	222.346	219.351	221.888	220.932	223.927	214.721	219.787	220.192	219.843	219.518	221.78	223.063	217.916	222.028	220.279	222.471	221.326	224.974	217.382	218.726	229.885	221.508	219.656	225.086	217.99	218.997	218.473	221.543	221.449
		RIM background	219.76	217.732	219.042	218.274	223.294	220.686	220.764	218.089	223.275	217.83	220.558	217.546	222.443	220.022	218.927	221.007	219.728	220.146	220.491	218.781	218.656	220.953	221.331	215.177	218.012	219.891	220.084	218.078	217.526	222.958	216.539	220.899	219.149	219.488	217.754	224.055	219.327	218.768	225.25	221.88	220.923	223.524	221.262	221.61	219.399	220.262	216.58
		AIB(F-B)	1911.67	1889.33	1923.6	1897.7	1895.16	1905.74	1858.03	1916.46	1914.45	1934.31	1876.32	2004.07	1963.57	1931.16	1981.68	1933.45	1995.74	1895.39	1881.83	1929.89	1985.04	1941.23	1943.51	1961.62	1934.85	1881.97	1886.71	1887.34	1871.93	1911.74	1925.76	1947.92	1896.47	1811.11	1884.43	1858.03	1856.84	1836.05	1809.88	1768.12	1731.19	1712.89	1751.71	1699.45	1652.81	1658.13	1619.24
		AVA(F-B)	3409	3415.71	3433.12	3390.53	3361.89	3371.11	3396.82	3344.08	3388.25	3425.81	3379.3	3387.63	3418.89	3365.32	3381.93	3377.68	3378.99	3317.43	3321.18	3358.94	3379.62	3354.75	3325.68	3366.08	3361.53	3317.81	3308.93	3339.33	3351.8	3326.55	3324.55	3303.72	3281.36	3344.6	3324.08	3353.76	3301.89	3253.99	3280.48	3298.98	3255.36	3223.65	3267.06	3230.77	3243.2	3200.86	3298.6
		RIM(F-B)	6569.15	6646.75	6658.75	6641.42	6681.39	6690.04	6691.14	6739.84	6787.5	6835.38	6819.15	6847.48	6855.47	6827.74	6879.45	6964.51	6950.89	6976.78	6957.13	7063.82	6988.4	6958.67	6931.82	6941.59	7008.17	6925.34	6940.59	7025.59	7059.51	6935.04	6889.13	6943.34	6958.79	6900.52	6931.81	6986.03	6907.06	6965.86	6910.26	6966.49	6886.63	6913.88	6948.46	6851.32	6925.02	6846.59	6893.81
		AIB_base	1858.86	1858.86	1858.86	1858.86	1858.86	1858.86	1858.86	1858.86	1858.86	1858.86	1858.86	1858.86	1858.86	1858.86	1858.86	1858.86	1858.86	1858.86	1858.86	1858.86	1858.86	1858.86	1858.86	1858.86	1858.86	1858.86	1858.86	1858.86	1858.86	1858.86	1858.86	1858.86	1858.86	1858.86	1858.86	1858.86	1858.86	1858.86	1858.86	1858.86	1858.86	1858.86	1858.86	1858.86	1858.86	1858.86	1858.86
		AVA_base	3333.98	3333.98	3333.98	3333.98	3333.98	3333.98	3333.98	3333.98	3333.98	3333.98	3333.98	3333.98	3333.98	3333.98	3333.98	3333.98	3333.98	3333.98	3333.98	3333.98	3333.98	3333.98	3333.98	3333.98	3333.98	3333.98	3333.98	3333.98	3333.98	3333.98	3333.98	3333.98	3333.98	3333.98	3333.98	3333.98	3333.98	3333.98	3333.98	3333.98	3333.98	3333.98	3333.98	3333.98	3333.98	3333.98	3333.98
		RIM_base	6875.51	6875.51	6875.51	6875.51	6875.51	6875.51	6875.51	6875.51	6875.51	6875.51	6875.51	6875.51	6875.51	6875.51	6875.51	6875.51	6875.51	6875.51	6875.51	6875.51	6875.51	6875.51	6875.51	6875.51	6875.51	6875.51	6875.51	6875.51	6875.51	6875.51	6875.51	6875.51	6875.51	6875.51	6875.51	6875.51	6875.51	6875.51	6875.51	6875.51	6875.51	6875.51	6875.51	6875.51	6875.51	6875.51	6875.51
		AIB ∆F/Fbase	2.84084	1.63908	3.48279	2.08952	1.95309	2.52209	-0.0445908	3.09901	2.99055	4.05927	0.939508	7.81195	5.63287	3.88976	6.60729	4.01269	7.36383	1.96503	1.23577	3.82133	6.78821	4.43133	4.55377	5.5284	4.08805	1.24319	1.4984	1.53197	0.703395	2.84493	3.59921	4.79144	2.02335	-2.56851	1.37596	-0.0447522	-0.108501	-1.22677	-2.63468	-4.88154	-6.86814	-7.85229	-5.76412	-8.57547	-11.0845	-10.7985	-12.8907
		AVA ∆F/Fbase	2.25017	2.45146	2.97345	1.696	0.837207	1.11357	1.88481	0.302951	1.62779	2.75413	1.35916	1.60905	2.54684	0.939817	1.43814	1.31063	1.34987	-0.496334	-0.384036	0.748694	1.36879	0.622868	-0.249032	0.962672	0.826379	-0.485206	-0.751434	0.160448	0.534385	-0.222847	-0.282865	-0.907854	-1.57849	0.318518	-0.296903	0.593324	-0.962593	-2.39931	-1.60468	-1.04982	-2.35834	-3.30928	-2.00723	-3.09569	-2.72283	-3.99305	-1.06139
		RIM ∆F/Fbase	-4.45588	-3.32721	-3.15272	-3.40472	-2.82344	-2.69759	-2.68163	-1.97325	-1.28013	-0.583765	-0.819762	-0.407705	-0.291481	-0.694855	0.0572199	1.29436	1.09624	1.47293	1.18707	2.73887	1.6419	1.2095	0.818894	0.961022	1.92947	0.724661	0.946463	2.18278	2.67611	0.86577	0.198024	0.986547	1.21124	0.363772	0.818763	1.60746	0.458834	1.31407	0.505419	1.32322	0.161648	0.558055	1.06099	-0.351942	0.720123	-0.420737	0.266092
	0.1549 180529-004	AIB Fluorescence	998.057	1021.13	1012.63	1003.36	1013.93	1013.66	1057.98	1067.41	1059.12	1025.05	1070.74	1045.1	1044.86	1058.18	1050.61	1042.02	1040.64	1052.21	1033.55	1042.42	1005.92	993.33	983.244	996.789	982.004	979.857	974.265	997.964	977.828	926.846	927.075	897.907	899.892	888.161	874.24	855.556	834.939	830.968	835.638	844.125	867.129	926.007	970.186	968.133	1005.72	1050.3	1043.93
	ok	AVA Fluorescence	1087.55	1094.8	1111.03	1131.32	1104.38	1100.1	1117.46	1100.36	1116.54	1103.1	1088.83	1113.04	1108.5	1123.66	1113.14	1127.51	1114.37	1120.66	1108.65	1105.4	1092.45	1083.85	1063.15	1058.19	1055.09	1029.57	1048.21	990.767	1011.39	989.087	959.121	933.98	937.369	925.879	886.408	905.233	879.955	869.183	865.592	882.946	870.23	899.701	965.747	993.304	1051.69	1039.23	1057.62
		RIM Fluorescence	4811.85	4782.06	4818.55	4809.45	4833.57	4869.76	4857.58	4822.57	4889.72	4866.64	4755.55	4751.62	4766.13	4798.94	4817.38	4864.34	4789.38	4861.69	4769.01	4881.84	4726.67	4696.68	4641.81	4599.44	4448.76	4422.98	4317.98	4240.83	4208.86	4143.76	4149.1	4024.3	3991.95	3895.84	3796.28	3780.4	3738.05	3693.44	3680.13	3625.97	3590.36	3641.03	3745.65	3850.88	3931.59	3901.88	4022.4
		AIB background	235.178	234.574	241.581	240.518	234.502	237.538	239.211	236.63	241.941	235.383	240.789	236.32	238.878	236.914	240.129	237.03	234.409	241.881	239.224	236.743	239.729	242.116	239.545	238.993	237.749	234.488	237.663	237.013	236.554	233.739	238.003	240.29	241.521	235.34	235.175	239.066	240.066	237.927	242.762	236.607	240.086	236.406	235.343	236.36	239.482	236.64	236.653
		AVA background	231.381	236.166	234.784	237.709	237.409	237.863	236.25	238.566	239.672	236.419	234.866	239.109	236.466	238.994	238.091	238.212	232.244	234.153	241.378	238.641	236.438	240.894	235.894	237.841	237.997	233.578	236.419	236.566	236.894	237.197	237.153	240.341	242.534	240.466	236.647	242.262	241.387	234.766	242.059	237.881	241.491	242.141	234.384	234.431	238.897	238.25	236.762
		RIM background	235.607	235.984	237.486	240.316	236.303	236.639	235.98	237.895	240.182	238.914	236.434	235.199	238.715	234.018	239.414	236.998	235.451	239.051	239.518	235.275	239.049	238.135	240.699	237.279	237.773	236.08	235.865	235.832	232.137	236.578	238.395	240.814	237.951	237.469	237.449	238.844	238.814	234.877	239.721	237.957	236.619	235.928	235.936	240.371	243.139	236.527	238.582
		AIB(F-B)	762.879	786.559	771.046	762.844	779.426	776.118	818.768	830.779	817.181	789.664	829.949	808.777	805.986	821.269	810.484	804.988	806.236	810.327	794.324	805.673	766.192	751.214	743.699	757.796	744.255	745.369	736.602	760.951	741.274	693.107	689.072	657.617	658.371	652.821	639.065	616.49	594.873	593.041	592.876	607.518	627.043	689.601	734.843	731.773	766.238	813.657	807.282
		AVA(F-B)	856.171	858.636	876.248	893.61	866.97	862.234	881.208	861.795	876.865	866.685	853.966	873.926	872.032	884.669	875.05	889.293	882.127	886.508	867.273	866.762	856.01	842.953	827.257	820.352	817.09	795.994	811.796	754.201	774.495	751.89	721.968	693.639	694.835	685.413	649.761	662.971	638.568	634.417	623.533	645.065	628.739	657.56	731.363	758.873	812.796	800.983	820.859
		RIM(F-B)	4576.25	4546.08	4581.06	4569.13	4597.26	4633.12	4621.6	4584.67	4649.53	4627.73	4519.12	4516.42	4527.41	4564.93	4577.97	4627.34	4553.93	4622.64	4529.49	4646.57	4487.62	4458.55	4401.11	4362.16	4210.98	4186.9	4082.12	4004.99	3976.73	3907.18	3910.71	3783.48	3754	3658.38	3558.83	3541.56	3499.24	3458.56	3440.41	3388.02	3353.74	3405.1	3509.71	3610.51	3688.45	3665.36	3783.82
		AIB_base	745.963	745.963	745.963	745.963	745.963	745.963	745.963	745.963	745.963	745.963	745.963	745.963	745.963	745.963	745.963	745.963	745.963	745.963	745.963	745.963	745.963	745.963	745.963	745.963	745.963	745.963	745.963	745.963	745.963	745.963	745.963	745.963	745.963	745.963	745.963	745.963	745.963	745.963	745.963	745.963	745.963	745.963	745.963	745.963	745.963	745.963	745.963
		AVA_base	796.146	796.146	796.146	796.146	796.146	796.146	796.146	796.146	796.146	796.146	796.146	796.146	796.146	796.146	796.146	796.146	796.146	796.146	796.146	796.146	796.146	796.146	796.146	796.146	796.146	796.146	796.146	796.146	796.146	796.146	796.146	796.146	796.146	796.146	796.146	796.146	796.146	796.146	796.146	796.146	796.146	796.146	796.146	796.146	796.146	796.146	796.146
		RIM_base	4126.37	4126.37	4126.37	4126.37	4126.37	4126.37	4126.37	4126.37	4126.37	4126.37	4126.37	4126.37	4126.37	4126.37	4126.37	4126.37	4126.37	4126.37	4126.37	4126.37	4126.37	4126.37	4126.37	4126.37	4126.37	4126.37	4126.37	4126.37	4126.37	4126.37	4126.37	4126.37	4126.37	4126.37	4126.37	4126.37	4126.37	4126.37	4126.37	4126.37	4126.37	4126.37	4126.37	4126.37	4126.37	4126.37	4126.37
		AIB ∆F/Fbase	2.26773	5.44216	3.36256	2.26304	4.48594	4.04249	9.75993	11.3701	9.54719	5.8584	11.2588	8.42059	8.04644	10.0952	8.64942	7.91265	8.07996	8.62837	6.48309	8.00448	2.71186	0.703982	-0.303442	1.58633	-0.228907	-0.0795697	-1.25483	2.00928	-0.628525	-7.08555	-7.62646	-11.8432	-11.7421	-12.4861	-14.3302	-17.3564	-20.2543	-20.4999	-20.522	-18.5592	-15.9418	-7.55555	-1.49063	-1.90218	2.71802	9.07478	8.22018
		AVA ∆F/Fbase	7.5395	7.84912	10.0613	12.242	8.89591	8.30104	10.6843	8.2459	10.1388	8.86011	7.26254	9.76962	9.53172	11.119	9.9108	11.6998	10.7997	11.35	8.93397	8.86978	7.51928	5.87925	3.90775	3.04045	2.63072	-0.0190417	1.96577	-5.26846	-2.71943	-5.55873	-9.31709	-12.8754	-12.7251	-13.9086	-18.3867	-16.7274	-19.7926	-20.3139	-21.681	-18.9765	-21.0271	-17.4071	-8.13703	-4.68163	2.09138	0.607602	3.10413
		RIM ∆F/Fbase	10.9024	10.1713	11.019	10.73	11.4117	12.2807	12.0014	11.1065	12.6784	12.1499	9.51788	9.4525	9.71895	10.628	10.944	12.1406	10.3615	12.0267	9.76921	12.6065	8.75455	8.04996	6.65796	5.71403	2.05043	1.46677	-1.07258	-2.94158	-3.62659	-5.31197	-5.22656	-8.3098	-9.02426	-11.3416	-13.754	-14.1727	-15.1982	-16.1841	-16.6239	-17.8936	-18.7243	-17.4795	-14.9445	-12.5016	-10.6129	-11.1725	-8.30159
	0.1450 180603-005	AIB Fluorescence	2572.09	2622.58	2716.61	2730.2	2814.84	2776.8	2781.83	2773.39	2776.54	2757.24	2790.38	2772.86	2731.12	2711.28	2643.58	2569.46	2496.38	2497.09	2385.24	2456.25	2473.47	2545.94	2528.22	2526.72	2556.76	2588.9	2615.78	2637.89	2642.77	2714.97	2755.59	2780.96	2833.03	2870.17	2856.75	2886.06	2930.42	2926.33	2945.56	2957.91	2953.61	2884.95	2942.14	2980.77	3025.08	3090.48	3046.02
	ok	AVA Fluorescence	3398.8	3337.76	3330.74	3319.83	3345	3336.36	3363.32	3314.37	3362.78	3369.76	3321.26	3366.01	3336.1	3333.51	3322.66	3340.21	3314.16	3348.9	3375.14	3332.63	3353.63	3313.23	3299.77	3281.06	3277.7	3271.97	3268.13	3249.62	3308.82	3289.94	3306.71	3274.09	3326.23	3253.76	3303.17	3305.83	3317.67	3310.53	3317.6	3288	3287.33	3266.82	3246.77	3312.98	3256.69	3122.45	3145.66
		RIM Fluorescence	1545.78	1541.2	1539.31	1530.48	1566.32	1555.19	1570.24	1574.35	1646.53	1602.46	1653.28	1666.36	1693.82	1715.74	1672.01	1667.39	1617.3	1596.63	1535.12	1556.45	1581.8	1589.16	1581.37	1583.66	1563.98	1646.57	1677.77	1711.18	1667.62	1738.52	1728.96	1710.23	1732.48	1718.89	1702.4	1705.65	1697.2	1672.19	1653.28	1649.43	1555.51	1621.43	1622.93	1646.85	1648.82	1687.12	1631.36
		AIB background	251.158	258.504	252.617	253.43	262.455	257.242	255.666	254.787	256.428	255.105	248.791	256.557	255.236	256.424	252.713	252.307	255.264	254.301	251.268	262.066	252.885	251.664	253.764	249.738	265.535	257.867	260.131	255.592	262.451	260.047	256.904	258.168	256.008	261.74	258.131	262.779	251.932	255.092	255.324	252.557	261.012	255.609	253.705	250.689	254.215	256.877	251.883
		AVA background	260.053	260.882	257.035	261.996	259.933	262.77	261.491	256.138	254.766	261.118	254.11	256.654	258.438	258.356	250.925	257.574	257.542	255.892	258.762	262.574	250.346	259.436	255.436	255.114	255.788	251.491	260.725	253.841	252.778	257.122	262.527	250.09	262.143	258.424	259.99	261.682	249.686	252.358	250.016	258.077	258.413	263.373	259.065	255.499	265.835	259.283	257.088
		RIM background	253.7	261.154	258.424	252.416	255.154	258.462	258.665	254.362	253.732	258.249	250.792	263.4	254.581	256.084	257.703	246.662	254.895	252.332	251.446	255.214	255.657	253.465	254.392	249.524	255.922	252.011	258.589	262.692	249.678	259.084	261.376	253.181	262.524	250.454	252.543	255.422	249.319	252.438	253.2	254.641	255.065	258.235	252.6	254.927	251.427	260.681	255.397
		AIB(F-B)	2320.93	2364.08	2463.99	2476.77	2552.39	2519.56	2526.17	2518.6	2520.11	2502.13	2541.59	2516.3	2475.89	2454.86	2390.86	2317.16	2241.11	2242.78	2133.97	2194.18	2220.58	2294.27	2274.46	2276.99	2291.23	2331.03	2355.65	2382.29	2380.32	2454.92	2498.69	2522.79	2577.02	2608.43	2598.62	2623.28	2678.49	2671.24	2690.23	2705.35	2692.6	2629.34	2688.44	2730.08	2770.87	2833.6	2794.14
		AVA(F-B)	3138.75	3076.88	3073.71	3057.84	3085.07	3073.59	3101.83	3058.23	3108.01	3108.64	3067.15	3109.36	3077.66	3075.15	3071.73	3082.64	3056.62	3093.01	3116.38	3070.06	3103.28	3053.79	3044.33	3025.95	3021.91	3020.48	3007.4	2995.78	3056.04	3032.82	3044.18	3024	3064.08	2995.34	3043.18	3044.15	3067.99	3058.17	3067.59	3029.92	3028.92	3003.44	2987.71	3057.48	2990.86	2863.17	2888.57
		RIM(F-B)	1292.08	1280.05	1280.88	1278.07	1311.17	1296.73	1311.57	1319.98	1392.8	1344.21	1402.48	1402.96	1439.24	1459.65	1414.31	1420.73	1362.4	1344.3	1283.67	1301.24	1326.15	1335.7	1326.98	1334.14	1308.06	1394.56	1419.18	1448.48	1417.94	1479.43	1467.58	1457.05	1469.95	1468.43	1449.85	1450.23	1447.89	1419.76	1400.08	1394.79	1300.44	1363.2	1370.33	1391.92	1397.39	1426.43	1375.96
		AIB_base	2496.61	2496.61	2496.61	2496.61	2496.61	2496.61	2496.61	2496.61	2496.61	2496.61	2496.61	2496.61	2496.61	2496.61	2496.61	2496.61	2496.61	2496.61	2496.61	2496.61	2496.61	2496.61	2496.61	2496.61	2496.61	2496.61	2496.61	2496.61	2496.61	2496.61	2496.61	2496.61	2496.61	2496.61	2496.61	2496.61	2496.61	2496.61	2496.61	2496.61	2496.61	2496.61	2496.61	2496.61	2496.61	2496.61	2496.61
		AVA_base	3042.44	3042.44	3042.44	3042.44	3042.44	3042.44	3042.44	3042.44	3042.44	3042.44	3042.44	3042.44	3042.44	3042.44	3042.44	3042.44	3042.44	3042.44	3042.44	3042.44	3042.44	3042.44	3042.44	3042.44	3042.44	3042.44	3042.44	3042.44	3042.44	3042.44	3042.44	3042.44	3042.44	3042.44	3042.44	3042.44	3042.44	3042.44	3042.44	3042.44	3042.44	3042.44	3042.44	3042.44	3042.44	3042.44	3042.44
		RIM_base	1380.41	1380.41	1380.41	1380.41	1380.41	1380.41	1380.41	1380.41	1380.41	1380.41	1380.41	1380.41	1380.41	1380.41	1380.41	1380.41	1380.41	1380.41	1380.41	1380.41	1380.41	1380.41	1380.41	1380.41	1380.41	1380.41	1380.41	1380.41	1380.41	1380.41	1380.41	1380.41	1380.41	1380.41	1380.41	1380.41	1380.41	1380.41	1380.41	1380.41	1380.41	1380.41	1380.41	1380.41	1380.41	1380.41	1380.41
		AIB ∆F/Fbase	-7.0368	-5.30853	-1.30675	-0.79494	2.23388	0.919142	1.1837	0.88065	0.941172	0.220996	1.80142	0.788485	-0.830188	-1.67261	-4.23568	-7.18804	-10.2339	-10.1669	-14.5254	-12.1136	-11.0563	-8.10456	-8.89824	-8.79698	-8.22669	-6.63233	-5.64611	-4.57903	-4.65801	-1.67001	0.0830092	1.04852	3.22066	4.47864	4.08575	5.07365	7.28476	6.99437	7.75528	8.3609	7.84997	5.3161	7.68342	9.35132	10.9851	13.4979	11.9171
		AVA ∆F/Fbase	3.16548	1.13188	1.02776	0.506037	1.40098	1.02375	1.95211	0.518987	2.15521	2.17598	0.812041	2.19945	1.15759	1.07525	0.962841	1.32127	0.465938	1.66212	2.43035	0.907754	1.99977	0.373019	0.0621501	-0.542134	-0.674725	-0.721891	-1.15171	-1.53381	0.446874	-0.316197	0.0572856	-0.606129	0.711333	-1.5482	0.0242529	0.0560037	0.839684	0.516884	0.826438	-0.41145	-0.444384	-1.28184	-1.79895	0.494204	-1.69548	-5.89231	-5.05755
		RIM ∆F/Fbase	-6.39886	-7.27048	-7.20978	-7.41377	-5.01579	-6.06164	-4.98659	-4.37728	0.897536	-2.62207	1.59921	1.63384	4.26176	5.74074	2.45599	2.921	-1.30457	-2.61577	-7.00773	-5.7355	-3.93089	-3.23899	-3.87062	-3.35215	-5.24115	1.02496	2.80864	4.93156	2.71917	7.17372	6.31499	5.55239	6.4869	6.37664	5.03081	5.05819	4.88824	2.85051	1.42513	1.04213	-5.79309	-1.24697	-0.730098	0.834221	1.23012	3.33428	-0.322103
	0.1366 180603-009	AIB Fluorescence	2119.24	2078.92	2042.48	2010.74	1987.85	1977.97	1932.12	1888.19	1913.09	1860.77	1824.72	1838.54	1807.43	1798.25	1866.62	1882.63	1873.8	1887.94	1868.24	1859.91	1847.44	1864.33	1867.95	1860.86	1855.72	1893.25	1971.36	1940.18	1957.59	1944.52	1927.93	1929.48	1985.05	1941.45	1955.62	2000.82	2057.3	1997.53	1968.77	1954.11	2001.05	1997.37	1946.36	1909.15	1945.19	1947.91	1929.59
	ok	AVA Fluorescence	11600	11544.7	11641.7	11580.5	11536.2	11696.9	11613.7	11678.9	11670.4	11662.3	11698.6	11829.1	11661.7	11608	11590.9	11605.2	11697.8	11741.9	11703.5	11729.6	11713.9	11626.1	11803	11653.1	11875	11983.2	11753.6	11787.7	11826	11911	11814.6	11649.3	11734.5	11557.8	11647.9	11549.1	11532	11652.2	11816.8	11674.7	11687.2	11778.9	11567.1	11666.7	11621.3	11627.5	11726.4
		RIM Fluorescence	1707.63	1654.61	1645.98	1611.06	1584.47	1597.94	1549.77	1531.74	1554.41	1607.43	1608.57	1598.09	1623.18	1589.29	1629.67	1619.55	1640.13	1707.05	1673.53	1698.08	1715.33	1707.43	1835.38	1778.72	1831.16	1799.76	1773.3	1790.49	1751.14	1756.29	1793.11	1706.98	1701.9	1768.71	1740	1683.34	1609.82	1675.59	1677.43	1684.93	1683.49	1757.44	1745.84	1785.51	1771.18	1744.06	1684.47
		AIB background	200.276	194.03	203.047	200.917	192.395	199.953	199.674	196.096	200.558	197.734	193.987	195.309	202.445	197.136	196.013	197.738	198.076	198.495	195.432	197.346	196.714	194.625	197.963	195.807	199.362	197.226	195.086	195.003	192.329	194.332	201.09	194.844	198.94	197.11	200.439	196.332	195.269	197.093	199.9	196.422	196.449	201.179	199.571	199.339	201.01	198.02	196.691
		AVA background	196.87	190.116	191.663	195.256	191.498	198.737	196.095	192.263	196.477	197.077	195.382	193.361	197.796	195.337	198.4	197.393	194.179	198.681	193.418	197.242	200.533	192.786	195.751	196.498	200.954	196.151	197.923	195.456	196.435	191.779	198.172	197.232	201.221	196.611	196.853	195.274	200.361	196.463	195.975	192.495	193.123	202.246	194.432	197.891	198.516	199.954	199.554
		RIM background	200.964	194.57	195.332	199.013	195.767	199.327	198.655	194.682	200.085	197.466	193.587	192.776	200.946	199.543	196.937	197.135	201.892	195.009	196.565	201.444	196.561	195.789	201.058	197.561	201.906	197.857	193.543	197.955	194.561	196.345	202.614	201.704	199.031	200.538	198.682	198.704	193.695	195.341	198.471	195.363	199.157	204.148	196.812	198.65	200.081	196.215	195.175
		AIB(F-B)	1918.97	1884.89	1839.43	1809.82	1795.46	1778.02	1732.45	1692.09	1712.54	1663.03	1630.73	1643.23	1604.98	1601.12	1670.61	1684.89	1675.72	1689.45	1672.8	1662.56	1650.73	1669.7	1669.99	1665.05	1656.36	1696.02	1776.27	1745.18	1765.26	1750.19	1726.84	1734.64	1786.11	1744.34	1755.18	1804.49	1862.03	1800.44	1768.87	1757.68	1804.6	1796.19	1746.78	1709.81	1744.18	1749.89	1732.89
		AVA(F-B)	11403.1	11354.6	11450	11385.2	11344.7	11498.1	11417.6	11486.6	11473.9	11465.2	11503.2	11635.8	11463.9	11412.7	11392.5	11407.8	11503.6	11543.2	11510.1	11532.3	11513.4	11433.3	11607.3	11456.6	11674	11787.1	11555.7	11592.3	11629.6	11719.2	11616.4	11452.1	11533.3	11361.2	11451.1	11353.8	11331.6	11455.7	11620.9	11482.2	11494.1	11576.6	11372.6	11468.8	11422.8	11427.6	11526.9
		RIM(F-B)	1506.66	1460.04	1450.65	1412.05	1388.71	1398.62	1351.11	1337.06	1354.32	1409.96	1414.99	1405.32	1422.24	1389.75	1432.73	1422.42	1438.24	1512.04	1476.96	1496.63	1518.77	1511.64	1634.32	1581.16	1629.25	1601.9	1579.75	1592.54	1556.58	1559.94	1590.49	1505.27	1502.87	1568.17	1541.32	1484.63	1416.13	1480.25	1478.96	1489.57	1484.33	1553.29	1549.03	1586.86	1571.1	1547.84	1489.3
		AIB_base	1731.8	1731.8	1731.8	1731.8	1731.8	1731.8	1731.8	1731.8	1731.8	1731.8	1731.8	1731.8	1731.8	1731.8	1731.8	1731.8	1731.8	1731.8	1731.8	1731.8	1731.8	1731.8	1731.8	1731.8	1731.8	1731.8	1731.8	1731.8	1731.8	1731.8	1731.8	1731.8	1731.8	1731.8	1731.8	1731.8	1731.8	1731.8	1731.8	1731.8	1731.8	1731.8	1731.8	1731.8	1731.8	1731.8	1731.8
		AVA_base	11488.1	11488.1	11488.1	11488.1	11488.1	11488.1	11488.1	11488.1	11488.1	11488.1	11488.1	11488.1	11488.1	11488.1	11488.1	11488.1	11488.1	11488.1	11488.1	11488.1	11488.1	11488.1	11488.1	11488.1	11488.1	11488.1	11488.1	11488.1	11488.1	11488.1	11488.1	11488.1	11488.1	11488.1	11488.1	11488.1	11488.1	11488.1	11488.1	11488.1	11488.1	11488.1	11488.1	11488.1	11488.1	11488.1	11488.1
		RIM_base	1495.46	1495.46	1495.46	1495.46	1495.46	1495.46	1495.46	1495.46	1495.46	1495.46	1495.46	1495.46	1495.46	1495.46	1495.46	1495.46	1495.46	1495.46	1495.46	1495.46	1495.46	1495.46	1495.46	1495.46	1495.46	1495.46	1495.46	1495.46	1495.46	1495.46	1495.46	1495.46	1495.46	1495.46	1495.46	1495.46	1495.46	1495.46	1495.46	1495.46	1495.46	1495.46	1495.46	1495.46	1495.46	1495.46	1495.46
		AIB ∆F/Fbase	10.8074	8.83972	6.215	4.50517	3.67568	2.66853	0.037107	-2.29301	-1.11262	-3.97103	-5.83625	-5.11434	-7.32297	-7.54632	-3.53362	-2.70876	-3.23815	-2.44574	-3.40682	-3.99828	-4.68173	-3.58582	-3.56931	-3.85439	-4.35641	-2.06608	2.56759	0.772179	1.93184	1.06147	-0.286775	0.16368	3.13602	0.724194	1.34996	4.19728	7.51988	3.96325	2.14041	1.49443	4.20375	3.71766	0.86503	-1.26991	0.71484	1.04421	0.062976
		AVA ∆F/Fbase	-0.739787	-1.16262	-0.331653	-0.895618	-1.2483	0.0870486	-0.61411	-0.0130895	-0.123995	-0.199673	0.131033	1.28525	-0.211285	-0.656963	-0.832579	-0.699476	0.135002	0.479132	0.190869	0.384608	0.219855	-0.477151	1.03717	-0.274629	1.61816	2.60215	0.588018	0.906364	1.23136	2.01133	1.11686	-0.313791	0.3934	-1.10503	-0.3224	-1.16892	-1.36215	-0.282054	1.15544	-0.0512419	0.0518036	0.770537	-1.00521	-0.168528	-0.568698	-0.527177	0.337081
		RIM ∆F/Fbase	0.749357	-2.36868	-2.99625	-5.57774	-7.13826	-6.47579	-9.65227	-10.5921	-9.43756	-5.71716	-5.38101	-6.02756	-4.89614	-7.06865	-4.19448	-4.88417	-3.82623	1.10858	-1.23692	0.0785258	1.55861	1.0819	9.28554	5.73064	8.94665	7.11778	5.63676	6.49168	4.08706	4.31201	6.355	0.656409	0.495388	4.86221	3.06664	-0.723904	-5.30484	-1.01686	-1.10319	-0.394039	-0.743965	3.86727	3.5824	6.1118	5.058	3.50296	-0.412026
	0.136 160927-3	AIB Fluorescence	1876.67	1931.07	1944.84	1967.5	1954.32	1970.08	1979.05	1929.44	1888.17	1871.64	1849.77	1908.42	1939.09	1981.29	2012.21	1916.31	1896.41	1912.49	1904.05	1874.48	1856.89	1871.35	1878.16	1821.36	1779.98	1718.82	1608.35	1617.8	1705.9	1708.29	1693.96	1735.03	1714.15	1708.85	1724.68	1723.05	1699.19	1694.75	1736.62	1738.98	1716.65	1728.29	1718.96	1685.08	1698.33	1709.38	1777.03
	ok	AVA Fluorescence	12353.6	12326.1	12349.2	12232	12292.1	12259.7	12188.6	12096.9	12186.1	12189.5	12178	12032.3	11923.2	11969	12021.8	12015.9	11996.8	12013.4	11930.3	11973.4	12035.4	11964.5	11876.7	11941.4	12032.1	12034.9	12032.4	11875.9	11953.3	11944.8	11855.6	11693.5	11772.8	11748.8	11859.8	11828.7	11795.3	11867.4	11848.5	11716.1	11773.2	11777.7	11807.3	11793.8	11837.3	11698.6	11486.8
		RIM Fluorescence	9716.07	9645.19	9853.04	10082.9	10067.2	10141.1	10010.5	9558.76	10169.2	10751.7	10337.7	9887.46	9698.07	9663.97	9588.83	9437.24	9467.74	9461.1	9450.37	9510.5	9409.67	9390.28	9477.27	9409.08	9568.75	9427.12	9471.71	9460.19	9283.64	9417.85	9383.5	9446.62	9337.7	9397.89	9321.71	9287.49	9292.86	9219.27	9276.43	9204.87	9174.11	9202.05	9272.35	9376.51	9544.69	9523.48	9394.66
		AIB background	215.815	217.67	219.007	216.267	217.378	216.687	217.055	216.731	216.851	218.052	217.512	219.194	218.664	218.449	216.714	217.777	217.568	217.648	216.246	218.587	215.203	216.97	217.33	216.996	219.944	219.628	216.679	216.638	217.566	218.157	217.169	219.583	217.933	217.951	215.073	216.155	217.003	217.214	216.329	216.891	218.226	217.911	216.806	217.094	218.215	216.883	217.115
		AVA background	218.932	219.367	219.982	217.425	218.437	219.326	218.841	219.242	218.472	219.519	219.928	221.518	220.903	220.226	218.181	219.097	219.22	219.566	218.311	220.943	216.343	218.246	218.936	217.954	221.792	222.103	217.379	218.364	218.968	220.274	219.562	221.236	219.855	220.905	217.046	217.495	219.611	219.421	217.927	217.956	218.853	219.031	218.639	218.213	219.567	218.395	219.55
		RIM background	262.563	260.856	261.396	263.335	258.053	263.28	264.63	263.474	261.039	265.628	257.469	263.037	264.581	263.122	260.457	260.957	263.634	265.132	263.827	265.087	262.73	262.254	263.106	263.276	265.457	260.929	260.76	261.665	261.433	267.213	265.409	264.429	262.844	262.99	263.5	268.037	268.823	261.213	262.866	265.23	265.508	262.864	266.167	263.006	261.431	259.87	263.431
		AIB(F-B)	1660.85	1713.4	1725.83	1751.23	1736.95	1753.4	1762	1712.7	1671.32	1653.58	1632.26	1689.23	1720.43	1762.84	1795.5	1698.53	1678.84	1694.85	1687.8	1655.89	1641.69	1654.38	1660.83	1604.36	1560.04	1499.19	1391.67	1401.17	1488.33	1490.14	1476.79	1515.45	1496.22	1490.9	1509.61	1506.9	1482.19	1477.54	1520.29	1522.09	1498.42	1510.38	1502.15	1467.99	1480.11	1492.5	1559.92
		AVA(F-B)	12134.6	12106.7	12129.2	12014.6	12073.7	12040.4	11969.8	11877.7	11967.6	11970	11958.1	11810.8	11702.3	11748.7	11803.6	11796.8	11777.5	11793.9	11712	11752.4	11819.1	11746.2	11657.8	11723.5	11810.3	11812.8	11815	11657.5	11734.3	11724.6	11636	11472.2	11552.9	11527.9	11642.8	11611.2	11575.7	11648	11630.6	11498.2	11554.3	11558.7	11588.7	11575.6	11617.7	11480.2	11267.3
		RIM(F-B)	9453.51	9384.33	9591.64	9819.57	9809.19	9877.79	9745.92	9295.29	9908.14	10486.1	10080.2	9624.42	9433.49	9400.85	9328.38	9176.28	9204.1	9195.97	9186.55	9245.42	9146.94	9128.03	9214.16	9145.8	9303.29	9166.19	9210.95	9198.53	9022.21	9150.64	9118.09	9182.19	9074.86	9134.9	9058.21	9019.45	9024.03	8958.06	9013.56	8939.64	8908.6	8939.19	9006.19	9113.5	9283.26	9263.61	9131.23
		AIB_base	1599.33	1599.33	1599.33	1599.33	1599.33	1599.33	1599.33	1599.33	1599.33	1599.33	1599.33	1599.33	1599.33	1599.33	1599.33	1599.33	1599.33	1599.33	1599.33	1599.33	1599.33	1599.33	1599.33	1599.33	1599.33	1599.33	1599.33	1599.33	1599.33	1599.33	1599.33	1599.33	1599.33	1599.33	1599.33	1599.33	1599.33	1599.33	1599.33	1599.33	1599.33	1599.33	1599.33	1599.33	1599.33	1599.33	1599.33
		AVA_base	11715.5	11715.5	11715.5	11715.5	11715.5	11715.5	11715.5	11715.5	11715.5	11715.5	11715.5	11715.5	11715.5	11715.5	11715.5	11715.5	11715.5	11715.5	11715.5	11715.5	11715.5	11715.5	11715.5	11715.5	11715.5	11715.5	11715.5	11715.5	11715.5	11715.5	11715.5	11715.5	11715.5	11715.5	11715.5	11715.5	11715.5	11715.5	11715.5	11715.5	11715.5	11715.5	11715.5	11715.5	11715.5	11715.5	11715.5
		RIM_base	9281.66	9281.66	9281.66	9281.66	9281.66	9281.66	9281.66	9281.66	9281.66	9281.66	9281.66	9281.66	9281.66	9281.66	9281.66	9281.66	9281.66	9281.66	9281.66	9281.66	9281.66	9281.66	9281.66	9281.66	9281.66	9281.66	9281.66	9281.66	9281.66	9281.66	9281.66	9281.66	9281.66	9281.66	9281.66	9281.66	9281.66	9281.66	9281.66	9281.66	9281.66	9281.66	9281.66	9281.66	9281.66	9281.66	9281.66
		AIB ∆F/Fbase	3.8465	7.13218	7.90925	9.49779	8.60435	9.63297	10.1708	7.08866	4.5009	3.39206	2.05857	5.62074	7.57161	10.2234	12.2654	6.20235	4.97128	5.97195	5.53164	3.53643	2.64837	3.44189	3.84487	0.314277	-2.457	-6.26159	-12.9845	-12.3906	-6.94049	-6.8277	-7.66211	-5.24504	-6.44741	-6.7798	-5.61025	-5.77964	-7.32465	-7.61546	-4.9421	-4.82968	-6.30954	-5.56205	-6.07651	-8.21265	-7.45433	-6.67995	-2.46463
		AVA ∆F/Fbase	3.57722	3.33921	3.53118	2.55244	3.05729	2.77301	2.17022	1.38416	2.15174	2.17219	2.07015	0.813453	-0.112557	0.283541	0.751817	0.693655	0.529352	0.668808	-0.0303071	0.315046	0.883898	0.261912	-0.492711	0.0677337	0.809168	0.830004	0.849303	-0.495169	0.160406	0.0771742	-0.678925	-2.07669	-1.38815	-1.60156	-0.621215	-0.890123	-1.19387	-0.576394	-0.724779	-1.85524	-1.37593	-1.33884	-1.08267	-1.19445	-0.834616	-2.00875	-3.82611
		RIM ∆F/Fbase	1.85151	1.1062	3.33973	5.79539	5.68359	6.42271	5.0019	0.146849	6.74973	12.9768	8.60372	3.6929	1.63579	1.28418	0.503348	-1.13532	-0.835594	-0.923229	-1.02474	-0.39048	-1.45141	-1.65519	-0.727187	-1.46373	0.233084	-1.24407	-0.761771	-0.895637	-2.7953	-1.41159	-1.76228	-1.07166	-2.22803	-1.58114	-2.40738	-2.82499	-2.77562	-3.48641	-2.88847	-3.68484	-4.0193	-3.68978	-2.96791	-1.81171	0.0172601	-0.194448	-1.62072
	0.132 160927-4	AIB Fluorescence	5953.9	5904.14	6011.45	5952.66	5944.17	5918.01	5981.44	6084.29	5904.62	5927.94	5921.36	5835.86	5854.61	5911.1	5954.05	5951.39	5935.22	5956.19	5907.64	5863.96	5752.2	5827.56	5729.03	5657	5676.42	5697.65	5589.47	5505.89	5511.47	5507.92	5461.33	5478.58	5598.48	5571.07	5489.43	5557.76	5454.74	5449.02	5493.42	5490.02	5509.58	5549.3	5586.43	5510.71	5416.32	5407.66	5266.08
	ok	AVA Fluorescence	5051.98	5044.17	5034.87	4901.36	4895.07	4933.03	4939.24	4937.45	4909.42	4972.58	4877.36	4939.97	4957.22	4987.05	5001.32	4935.89	5016.59	5005.34	5022.56	4923.03	4923.78	4895.19	4756.56	4678.26	4610.28	4594.28	4585.63	4513.94	4481.78	4566.6	4530.98	4642.95	4662.45	4612.21	4605.49	4566.81	4527.98	4571.68	4523.26	4472.85	4434.09	4510.06	4460.45	4544.72	4568.2	4519.9	4527.27
		RIM Fluorescence	13375.5	13385.1	13351.3	13213.9	13253.3	13169.6	13189.8	13181.8	13095.8	13106.1	13070.8	13119.3	13151	13266.1	13273.8	13331.9	13368.3	13172.3	13485.6	13171.9	13039.2	12870.9	12713.6	12707.4	12545.7	12418.6	12214.6	12222.5	12096.9	12240.8	12246.6	12381.2	12313.6	12213.4	12055.4	12040.4	11999	11965.8	11880.4	11764	11699.7	11708.8	11810.6	12178.7	12118.9	12019.9	12075.4
		AIB background	213.251	215.149	216.048	214.09	215.134	213.99	214.531	214.438	214.808	215.445	215.93	216.386	216.233	216.016	213.047	215.193	215.173	215.215	214.071	215.963	212.604	214.908	214.681	214.451	217.216	216.934	213.999	214.39	214.966	215.076	214.939	217.066	214.9	215.608	212.809	212.44	214.979	214.269	213.46	213.761	215.985	214.94	213.867	213.818	216.112	214.42	214.405
		AVA background	215.659	218.866	218.688	216.061	216.771	216.505	217.679	216.589	216.414	217.684	218.187	219.729	219.343	218.679	216.102	217.694	218.012	218.352	215.822	218.741	215.948	217.446	217.256	218.03	220.325	219.142	217.709	215.965	217.925	218.602	216.831	219.012	217.575	217.804	215.355	215.938	217.091	217.249	215.641	216.999	218.402	217.665	217.331	217.302	219.953	216.832	216.629
		RIM background	333.238	334.458	335.71	334.066	330.181	332.202	332.081	331.694	329.765	329.968	332.998	329.999	335.375	335.086	335.061	333.306	332.099	336.776	331.429	332.587	331.39	333.686	334.554	333.211	333.976	335.923	333.554	329.71	333.261	330.284	328.287	333.025	332.43	336.991	334.089	332.544	334.265	331.994	332.766	332.819	331.933	330.895	331.108	333.808	334.581	329.398	328.658
		AIB(F-B)	5740.64	5688.99	5795.4	5738.57	5729.03	5704.02	5766.9	5869.85	5689.81	5712.5	5705.43	5619.48	5638.38	5695.08	5741	5736.2	5720.04	5740.97	5693.57	5648	5539.59	5612.65	5514.35	5442.55	5459.2	5480.71	5375.47	5291.5	5296.5	5292.84	5246.39	5261.51	5383.58	5355.46	5276.62	5345.32	5239.76	5234.75	5279.96	5276.26	5293.59	5334.36	5372.56	5296.9	5200.2	5193.24	5051.68
		AVA(F-B)	4836.32	4825.3	4816.18	4685.3	4678.3	4716.53	4721.56	4720.86	4693.01	4754.9	4659.17	4720.24	4737.87	4768.37	4785.22	4718.2	4798.58	4786.99	4806.74	4704.29	4707.84	4677.74	4539.31	4460.23	4389.95	4375.14	4367.93	4297.97	4263.85	4348	4314.15	4423.94	4444.88	4394.4	4390.14	4350.88	4310.89	4354.43	4307.62	4255.85	4215.69	4292.4	4243.12	4327.42	4348.24	4303.07	4310.64
		RIM(F-B)	13042.3	13050.6	13015.5	12879.8	12923.1	12837.4	12857.7	12850.1	12766	12776.2	12737.8	12789.3	12815.6	12931	12938.7	12998.6	13036.2	12835.5	13154.2	12839.3	12707.9	12537.2	12379	12374.2	12211.7	12082.7	11881	11892.8	11763.7	11910.5	11918.3	12048.2	11981.2	11876.4	11721.3	11707.8	11664.8	11633.8	11547.6	11431.1	11367.8	11377.9	11479.5	11844.9	11784.3	11690.5	11746.7
		AIB_base	5465.55	5465.55	5465.55	5465.55	5465.55	5465.55	5465.55	5465.55	5465.55	5465.55	5465.55	5465.55	5465.55	5465.55	5465.55	5465.55	5465.55	5465.55	5465.55	5465.55	5465.55	5465.55	5465.55	5465.55	5465.55	5465.55	5465.55	5465.55	5465.55	5465.55	5465.55	5465.55	5465.55	5465.55	5465.55	5465.55	5465.55	5465.55	5465.55	5465.55	5465.55	5465.55	5465.55	5465.55	5465.55	5465.55	5465.55
		AVA_base	4515.78	4515.78	4515.78	4515.78	4515.78	4515.78	4515.78	4515.78	4515.78	4515.78	4515.78	4515.78	4515.78	4515.78	4515.78	4515.78	4515.78	4515.78	4515.78	4515.78	4515.78	4515.78	4515.78	4515.78	4515.78	4515.78	4515.78	4515.78	4515.78	4515.78	4515.78	4515.78	4515.78	4515.78	4515.78	4515.78	4515.78	4515.78	4515.78	4515.78	4515.78	4515.78	4515.78	4515.78	4515.78	4515.78	4515.78
		RIM_base	12277.4	12277.4	12277.4	12277.4	12277.4	12277.4	12277.4	12277.4	12277.4	12277.4	12277.4	12277.4	12277.4	12277.4	12277.4	12277.4	12277.4	12277.4	12277.4	12277.4	12277.4	12277.4	12277.4	12277.4	12277.4	12277.4	12277.4	12277.4	12277.4	12277.4	12277.4	12277.4	12277.4	12277.4	12277.4	12277.4	12277.4	12277.4	12277.4	12277.4	12277.4	12277.4	12277.4	12277.4	12277.4	12277.4	12277.4
		AIB ∆F/Fbase	5.03316	4.08804	6.03498	4.99517	4.82072	4.36311	5.51362	7.39723	4.10313	4.5182	4.38887	2.81624	3.16202	4.19957	5.03972	4.95181	4.65625	5.03916	4.17185	3.3381	1.35468	2.69134	0.892789	-0.420911	-0.116258	0.277335	-1.64816	-3.1846	-3.09308	-3.15999	-4.00992	-3.73324	-1.49987	-2.01433	-3.45682	-2.19989	-4.13122	-4.22289	-3.39578	-3.46344	-3.14627	-2.40031	-1.70142	-3.08584	-4.85494	-4.98228	-7.57248
		AVA ∆F/Fbase	7.09831	6.85425	6.65234	3.75395	3.59894	4.44555	4.55704	4.54141	3.9247	5.29519	3.1754	4.52761	4.91815	5.59345	5.96661	4.48244	6.2624	6.00574	6.44325	4.17458	4.25304	3.58656	0.52104	-1.2302	-2.78634	-3.11432	-3.27416	-4.82327	-5.57877	-3.71535	-4.46497	-2.03382	-1.57005	-2.68778	-2.78224	-3.65171	-4.53716	-3.57298	-4.60957	-5.75602	-6.64532	-4.94665	-6.03798	-4.17115	-3.70997	-4.71037	-4.54274
		RIM ∆F/Fbase	6.23034	6.29805	6.01247	4.90713	5.25931	4.56129	4.72702	4.66494	3.9802	4.06277	3.75059	4.1694	4.38381	5.32414	5.3866	5.87473	6.18035	4.54632	7.14171	4.57699	3.50629	2.1166	0.828169	0.788886	-0.534574	-1.5856	-3.22845	-3.13257	-4.18411	-2.98828	-2.92481	-1.86672	-2.41271	-3.26588	-4.52926	-4.63885	-4.98956	-5.24164	-5.94395	-6.89267	-7.40841	-7.32651	-6.4987	-3.52262	-4.01581	-4.78006	-4.32227
	0.1305 180603-004	AIB Fluorescence	7344.61	7344.69	7473.72	7566.83	7543.08	7566.49	7512.73	7424.1	7387.79	7284.69	7336.01	7165.34	7143.29	7243.6	7331.6	7340.62	7293.48	7213.4	7208.78	7337.03	7191.15	7192.75	7194.56	7168.46	7162.2	7174.42	7083.58	6919.57	6800.02	6581.67	6467.26	6450.6	6249.68	6313.89	6112.05	6021.78	6061.72	5931.47	5832.38	5769.94	5675.15	5574.28	5402.16	5233.8	5195.18	5285.06	5302.55
	ok	AVA Fluorescence	3386.96	3353.24	3291.53	3294.97	3357.6	3351.26	3382.66	3348.74	3320.48	3343.97	3333.45	3324.64	3305.92	3342.6	3339.38	3291.55	3367.56	3323	3346.63	3352.21	3381.38	3334.64	3339.18	3342.63	3391.6	3421.1	3355.78	3441.61	3397.39	3376.71	3387.01	3382.82	3379.58	3418.61	3355.95	3348.82	3352.45	3362.68	3326.1	3398.35	3357.35	3366.22	3336.26	3383.71	3371.94	3399.33	3399.43
		RIM Fluorescence	3080.42	3120.5	3233.07	3250.33	3299.36	3175.99	3146.94	3102.93	3018.75	3083.82	3100.09	3120.38	3084.21	3169.36	3117.01	3062.83	3096.19	3016.07	3020.08	3052.67	3088.24	3048.58	3083.81	3094.49	3027.27	2937.46	2841.84	2790.74	2740.61	2627.86	2616.11	2576.52	2538.11	2525.25	2445.02	2427.29	2466.72	2390.82	2338.05	2384.84	2340.51	2284.24	2290.06	2236.34	2257.41	2198.61	2233.09
		AIB background	215.225	221.321	222.597	217.072	216.883	224.104	217.057	221.364	214.83	219.667	219.912	224.616	217.703	220.751	220.425	217.106	225.687	214.364	219.544	218.63	217.082	214.669	218.646	215.045	216.857	218.26	214.941	217.793	216.8	218.573	224.65	221.599	221.779	217.556	219.519	224.706	222.673	220.262	220.262	220.339	224.29	217.305	215.491	218.096	213.597	218.571	217.442
		AVA background	216.992	218.192	220.141	214.096	219.513	218.631	216.495	218.439	212.72	222.172	216.563	213.111	214.626	218.212	217.995	218.086	223.596	220.283	220.866	216.985	216.338	219.078	216.816	223.288	222.51	216.121	216.947	221.045	215.947	223.775	218.215	221.354	216.672	217.611	211.265	220.424	228.258	215.313	219.301	214.556	212.707	217.785	215.73	221.093	219.101	217.909	215.982
		RIM background	219.467	221.376	222.92	225.702	219.663	218.044	223.365	218.022	216.199	217.298	220.298	217.898	217.843	220.006	214.599	216.21	221.182	214.199	222.97	218.47	217.279	215.45	219.644	218.257	220.517	216.229	221.674	216.017	218.276	221.876	216.964	220.055	223.246	215.964	216.204	221.923	220.389	217.088	217.285	216.265	219.776	213.279	220.309	215.111	219.494	219.345	215.086
		AIB(F-B)	7129.39	7123.37	7251.13	7349.76	7326.2	7342.38	7295.67	7202.73	7172.96	7065.02	7116.1	6940.72	6925.59	7022.85	7111.17	7123.51	7067.79	6999.04	6989.24	7118.4	6974.06	6978.09	6975.91	6953.41	6945.34	6956.16	6868.64	6701.78	6583.22	6363.1	6242.61	6229.01	6027.9	6096.33	5892.53	5797.08	5839.05	5711.2	5612.12	5549.6	5450.86	5356.97	5186.67	5015.7	4981.59	5066.48	5085.1
		AVA(F-B)	3169.97	3135.05	3071.39	3080.88	3138.09	3132.62	3166.16	3130.3	3107.76	3121.8	3116.88	3111.53	3091.3	3124.39	3121.38	3073.46	3143.97	3102.72	3125.77	3135.23	3165.04	3115.56	3122.36	3119.35	3169.09	3204.98	3138.84	3220.57	3181.44	3152.94	3168.8	3161.46	3162.91	3201	3144.68	3128.39	3124.19	3147.37	3106.8	3183.79	3144.64	3148.43	3120.53	3162.62	3152.84	3181.42	3183.45
		RIM(F-B)	2860.95	2899.12	3010.15	3024.63	3079.7	2957.95	2923.57	2884.91	2802.55	2866.52	2879.8	2902.49	2866.37	2949.35	2902.41	2846.62	2875.01	2801.88	2797.11	2834.2	2870.96	2833.13	2864.16	2876.23	2806.75	2721.23	2620.16	2574.72	2522.34	2405.99	2399.15	2356.47	2314.86	2309.29	2228.81	2205.36	2246.33	2173.73	2120.77	2168.58	2120.74	2070.96	2069.75	2021.23	2037.91	1979.27	2018.01
		AIB_base	6431.07	6431.07	6431.07	6431.07	6431.07	6431.07	6431.07	6431.07	6431.07	6431.07	6431.07	6431.07	6431.07	6431.07	6431.07	6431.07	6431.07	6431.07	6431.07	6431.07	6431.07	6431.07	6431.07	6431.07	6431.07	6431.07	6431.07	6431.07	6431.07	6431.07	6431.07	6431.07	6431.07	6431.07	6431.07	6431.07	6431.07	6431.07	6431.07	6431.07	6431.07	6431.07	6431.07	6431.07	6431.07	6431.07	6431.07
		AVA_base	3140.5	3140.5	3140.5	3140.5	3140.5	3140.5	3140.5	3140.5	3140.5	3140.5	3140.5	3140.5	3140.5	3140.5	3140.5	3140.5	3140.5	3140.5	3140.5	3140.5	3140.5	3140.5	3140.5	3140.5	3140.5	3140.5	3140.5	3140.5	3140.5	3140.5	3140.5	3140.5	3140.5	3140.5	3140.5	3140.5	3140.5	3140.5	3140.5	3140.5	3140.5	3140.5	3140.5	3140.5	3140.5	3140.5	3140.5
		RIM_base	2557.31	2557.31	2557.31	2557.31	2557.31	2557.31	2557.31	2557.31	2557.31	2557.31	2557.31	2557.31	2557.31	2557.31	2557.31	2557.31	2557.31	2557.31	2557.31	2557.31	2557.31	2557.31	2557.31	2557.31	2557.31	2557.31	2557.31	2557.31	2557.31	2557.31	2557.31	2557.31	2557.31	2557.31	2557.31	2557.31	2557.31	2557.31	2557.31	2557.31	2557.31	2557.31	2557.31	2557.31	2557.31	2557.31	2557.31
		AIB ∆F/Fbase	10.8585	10.7649	12.7515	14.2852	13.9189	14.1705	13.4442	11.999	11.5361	9.85762	10.6519	7.92486	7.6896	9.20199	10.5753	10.7672	9.90069	8.83168	8.67926	10.6876	8.44334	8.50585	8.47203	8.12218	7.99667	8.16491	6.80407	4.20936	2.36591	-1.05687	-2.93043	-3.14196	-6.2691	-5.20495	-8.37397	-9.85825	-9.20564	-11.1935	-12.7342	-13.7064	-15.2418	-16.7017	-19.3497	-22.0083	-22.5388	-21.2186	-20.9291
		AVA ∆F/Fbase	0.938238	-0.173782	-2.20072	-1.89863	-0.0768864	-0.250871	0.817111	-0.324777	-1.04269	-0.595434	-0.752065	-0.922452	-1.56684	-0.513186	-0.608871	-2.13471	0.110249	-1.20323	-0.46918	-0.167986	0.781256	-0.794128	-0.577666	-0.67367	0.910217	2.05319	-0.0530686	2.54938	1.30359	0.395936	0.900887	0.667389	0.713528	1.92646	0.133144	-0.385627	-0.519459	0.21864	-1.07306	1.37836	0.131711	0.252488	-0.635969	0.704167	0.39272	1.3028	1.36753
		RIM ∆F/Fbase	11.8732	13.3658	17.7073	18.2736	20.4272	15.6662	14.3219	12.81	9.58976	12.0909	12.6102	13.4974	12.0851	15.3301	13.4943	11.3127	12.423	9.5632	9.37672	10.8271	12.2647	10.7855	11.9989	12.4708	9.75383	6.40954	2.45759	0.680723	-1.36775	-5.91749	-6.18492	-7.85385	-9.48076	-9.69876	-12.8455	-13.7625	-12.1607	-14.9994	-17.0704	-15.201	-17.0718	-19.018	-19.0654	-20.963	-20.3105	-22.6037	-21.0888
	0.1290 180523-005	AIB Fluorescence	3335.54	3350.61	3510.58	3708.43	3822.66	3990.51	4002.38	4173.41	4082.43	3954.43	3981.35	4079.59	4062.53	4065.14	4088.19	4187.03	4244.62	4301.54	4421.01	4520.28	4652.9	4695.07	4655.16	4676.26	4558.16	4509.98	4687.55	4580.14	4675.08	4819.78	4907.44	4843.31	4981.93	5031.95	4978.59	4969.95	4956.37	4970.79	4887.41	4884.57	4886.97	4931.03	5024.6	4953.04	4994.83	4962.15	4856.18
	ok	AVA Fluorescence	6870	6916.52	7020.21	7088.29	7114.17	7110.38	7046.68	7074.51	7100.29	7282.3	7206.59	7123.07	7127.67	6957.38	6902.25	6920.36	6909.58	7041.3	6963.12	6984.9	6834.63	6897.95	6943.81	6980.28	6947.43	6908.43	6887.49	6876.84	6890.46	6812.58	6812.65	6689.21	6816.76	6784.8	6761	6742.43	6920.62	6901.93	6864.69	6750.88	6872.8	6864.1	6854.08	6987.32	6986.23	6944.63	7007.51
		RIM Fluorescence	4573.97	4719.08	4859.09	5041.36	5179.16	5065.91	5128.25	5118.4	5152.93	5538.18	5579.22	5445.11	5486.56	5412.79	5458.23	5523.68	5559.46	5625.69	5610.19	5718.68	5665.89	5529.1	5587.48	5459.85	5504.36	5499.24	5451.98	5394.6	5438.16	5459.58	5463.15	5367.74	5377.29	5366.03	5337.24	5219.21	5316.14	5340.69	5306.65	5406.2	5407.83	5437.41	5337.43	5305.56	5230.79	5316.1	5360.13
		AIB background	213.215	212.277	210.947	204.234	210.297	204.835	210.934	207.251	216.023	208.145	217.063	212.502	210	211.716	209.452	206.68	213.63	213.505	211.162	210.33	214.066	210.818	211.881	211.089	204.284	213.881	213.488	214.244	209.551	206.568	206.868	208.911	212.564	207.69	208.683	212.766	210.799	211.122	215.413	211.333	210.198	209.043	209.485	215.733	210.231	220.112	209.716
		AVA background	213.887	206.022	212.837	207.956	209.175	208.916	208.941	208.556	211.131	207.803	212.609	212.666	218.484	210.828	203.719	205.556	212.794	211.4	204.931	212.991	210.594	211.869	211.222	213.572	208.022	208.572	208.544	213.722	210.509	212.369	208.256	211.891	208.472	207.753	203.903	213.972	209.344	209.538	212.8	205.241	209.656	209.062	206.978	208.831	211.391	214.422	211.384
		RIM background	211.061	207.529	211.783	207.023	208.668	210.014	211.48	212.707	213.785	208.605	208.725	208.625	211.504	215.361	209.859	206.262	207.695	210.191	209.42	210.33	209.178	212.852	208.182	208.889	210.045	208.725	210.971	213.904	211.221	212.455	208.32	210.01	210.217	210.434	209.156	213.703	214.254	211.143	210.797	213.186	212.232	208.691	209.875	210.654	211.275	216.936	212.934
		AIB(F-B)	3122.32	3138.33	3299.63	3504.2	3612.37	3785.67	3791.45	3966.16	3866.41	3746.28	3764.29	3867.09	3852.53	3853.42	3878.74	3980.36	4030.99	4088.04	4209.85	4309.95	4438.83	4484.25	4443.28	4465.17	4353.88	4296.1	4474.07	4365.89	4465.53	4613.21	4700.57	4634.39	4769.37	4824.26	4769.9	4757.18	4745.57	4759.67	4672	4673.23	4676.77	4721.99	4815.12	4737.31	4784.6	4742.04	4646.47
		AVA(F-B)	6656.11	6710.49	6807.37	6880.34	6904.99	6901.47	6837.73	6865.96	6889.16	7074.5	6993.98	6910.4	6909.19	6746.55	6698.53	6714.8	6696.79	6829.9	6758.19	6771.91	6624.04	6686.08	6732.59	6766.71	6739.41	6699.85	6678.95	6663.11	6679.95	6600.21	6604.39	6477.32	6608.28	6577.04	6557.09	6528.46	6711.27	6692.4	6651.89	6545.64	6663.14	6655.04	6647.1	6778.49	6774.84	6730.21	6796.12
		RIM(F-B)	4362.91	4511.55	4647.31	4834.34	4970.49	4855.9	4916.77	4905.7	4939.14	5329.58	5370.49	5236.48	5275.06	5197.43	5248.38	5317.42	5351.77	5415.5	5400.77	5508.35	5456.72	5316.25	5379.3	5250.97	5294.31	5290.51	5241.01	5180.7	5226.94	5247.13	5254.83	5157.73	5167.07	5155.59	5128.09	5005.51	5101.88	5129.55	5095.85	5193.02	5195.6	5228.72	5127.56	5094.91	5019.52	5099.16	5147.19
		AIB_base	4289.19	4289.19	4289.19	4289.19	4289.19	4289.19	4289.19	4289.19	4289.19	4289.19	4289.19	4289.19	4289.19	4289.19	4289.19	4289.19	4289.19	4289.19	4289.19	4289.19	4289.19	4289.19	4289.19	4289.19	4289.19	4289.19	4289.19	4289.19	4289.19	4289.19	4289.19	4289.19	4289.19	4289.19	4289.19	4289.19	4289.19	4289.19	4289.19	4289.19	4289.19	4289.19	4289.19	4289.19	4289.19	4289.19	4289.19
		AVA_base	6731	6731	6731	6731	6731	6731	6731	6731	6731	6731	6731	6731	6731	6731	6731	6731	6731	6731	6731	6731	6731	6731	6731	6731	6731	6731	6731	6731	6731	6731	6731	6731	6731	6731	6731	6731	6731	6731	6731	6731	6731	6731	6731	6731	6731	6731	6731
		RIM_base	5139.44	5139.44	5139.44	5139.44	5139.44	5139.44	5139.44	5139.44	5139.44	5139.44	5139.44	5139.44	5139.44	5139.44	5139.44	5139.44	5139.44	5139.44	5139.44	5139.44	5139.44	5139.44	5139.44	5139.44	5139.44	5139.44	5139.44	5139.44	5139.44	5139.44	5139.44	5139.44	5139.44	5139.44	5139.44	5139.44	5139.44	5139.44	5139.44	5139.44	5139.44	5139.44	5139.44	5139.44	5139.44	5139.44	5139.44
		AIB ∆F/Fbase	-27.2048	-26.8317	-23.071	-18.3017	-15.7797	-11.7392	-11.6045	-7.53134	-9.85684	-12.6575	-12.2378	-9.84098	-10.1803	-10.1596	-9.56944	-7.2003	-6.01977	-4.68975	-1.84984	0.484093	3.48886	4.54777	3.59258	4.10282	1.5082	0.161188	4.31029	1.78828	4.11131	7.55438	9.59111	8.04827	11.195	12.4748	11.2075	10.911	10.6402	10.969	8.92497	8.95376	9.03625	10.0905	12.2617	10.4477	11.5503	10.558	8.3297
		AVA ∆F/Fbase	-1.11262	-0.3047	1.13456	2.21856	2.58488	2.53253	1.58566	2.00496	2.3497	5.1032	3.90699	2.66527	2.64724	0.230955	-0.482386	-0.240668	-0.508311	1.46931	0.403842	0.607749	-1.58917	-0.667395	0.0234972	0.530509	0.124894	-0.46279	-0.773338	-1.00862	-0.758526	-1.94316	-1.88103	-3.76892	-1.8232	-2.28735	-2.58369	-3.00914	-0.293112	-0.573591	-1.17543	-2.75384	-1.00824	-1.12859	-1.24651	0.705431	0.651234	-0.011817	0.967472
		RIM ∆F/Fbase	-15.1092	-12.2171	-9.57553	-5.93637	-3.28717	-5.51689	-4.33258	-4.54797	-3.8972	3.69966	4.49568	1.88828	2.63883	1.12843	2.11966	3.46308	4.13136	5.3715	5.08495	7.17806	6.17342	3.44033	4.66714	2.17004	3.01348	2.93954	1.97638	0.802867	1.70262	2.09536	2.24522	0.355911	0.537721	0.314331	-0.220883	-2.60595	-0.730686	-0.192437	-0.848034	1.04254	1.09282	1.73725	-0.231137	-0.866382	-2.33335	-0.78361	0.150947
	0.1242 180603-006	AIB Fluorescence	4334.62	4260.55	4336.51	4263.98	4468.2	4418.03	4447.74	4377.35	4363.45	4367.5	4393.36	4505.9	4468.53	4516.98	4567	4533.9	4628.92	4706.01	4661.99	4584.1	4531.68	4506.55	4477.91	4583.54	4727.23	4770.67	4859.03	4851.11	4909.82	4899.33	4840.56	4831.4	4815.48	4827.41	4767.85	4770.12	4727.46	4622.83	4651.5	4717.05	4753.38	4701.81	4732.13	4747.12	4683.78	4679.52	4744.18
	ok	AVA Fluorescence	5969.4	5960.98	5982.53	5953.09	5953.67	5995.03	6076.67	6052.7	6103.09	6056.28	6038.7	6117.03	5977.52	5963.59	6109.3	6076.97	6187.1	6133.1	6239.32	6066.21	6107.38	6099.54	6084.95	6123.19	6192.75	6157.88	6247.79	6169.65	6133.18	6161.23	6233.73	6178.64	6168.55	6141.84	6098.7	6071.48	6015.05	5949.62	5993.52	5916.88	5956.62	5820.19	5841.68	5820.59	5829.7	5795.65	5826.73
		RIM Fluorescence	7581.46	7660.47	7601.64	7518.42	7455.18	7393.79	7499.4	7517.72	7438.67	7480.86	7541.36	7605.75	7715.04	7635.13	7528.28	7674.55	7508.48	7540.58	7483.06	7488.46	7332.45	7343.15	7203.45	7159.99	7171.11	6876.35	6986.03	6961.73	6768.19	6832.76	6750.63	6769.26	6738.38	6786.81	6710.74	6718.23	6601.21	6562.01	6596.04	6652.42	6566.44	6631.38	6641.62	6706.01	6845.97	6721.45	6709.6
		AIB background	249.902	244.851	249.177	247.387	256.543	260.027	250.521	252.976	243.872	259.552	250.872	242.369	247.601	247.845	249.738	252.756	251.534	250.805	252.095	257.93	251.549	253.655	249.326	248.088	246	250.543	252.192	246.521	249.902	255.857	250.027	252.573	252.689	246.851	250.076	252.39	254.61	252.555	253.616	255.777	249.835	254.854	251.808	250.457	254.695	247.564	248.756
		AVA background	252.565	252.038	246.638	250.075	259.824	249.447	249.209	257.869	241.844	254.131	252.48	251.357	257.603	248.907	249.706	249.691	256.025	251.638	250.008	257.41	257.877	249.56	250.204	246.286	249.251	249.42	250.143	251.322	251.892	256.312	250.302	250.997	251.58	255.508	252.887	248.04	251.45	243.671	257.271	247.857	251.063	259.274	247.603	246.601	247.608	257.932	250.284
		RIM background	252.129	252.996	253.008	249.652	254.11	246.458	246.394	253.004	243.727	256.155	254.742	247.5	254.545	255.08	259.208	256.89	249.348	246.053	253.273	257.553	257.144	251.481	252.08	245.318	248.371	248.78	259.867	253.348	252.261	251.436	250.284	254.235	255.197	257.742	247.727	243.614	245.083	246.061	258.28	254.739	257.936	264.473	254.674	247.405	247.023	244.208	254.58
		AIB(F-B)	4084.72	4015.7	4087.33	4016.6	4211.66	4158.01	4197.22	4124.38	4119.58	4107.95	4142.49	4263.53	4220.93	4269.13	4317.26	4281.14	4377.39	4455.2	4409.9	4326.17	4280.13	4252.9	4228.59	4335.45	4481.23	4520.13	4606.84	4604.59	4659.91	4643.47	4590.53	4578.83	4562.79	4580.56	4517.78	4517.73	4472.85	4370.28	4397.88	4461.27	4503.55	4446.95	4480.33	4496.66	4429.09	4431.96	4495.43
		AVA(F-B)	5716.83	5708.94	5735.9	5703.01	5693.84	5745.59	5827.46	5794.84	5861.24	5802.15	5786.22	5865.68	5719.92	5714.68	5859.59	5827.28	5931.07	5881.46	5989.31	5808.8	5849.5	5849.98	5834.75	5876.9	5943.5	5908.46	5997.65	5918.33	5881.29	5904.92	5983.43	5927.65	5916.97	5886.33	5845.81	5823.44	5763.6	5705.94	5736.25	5669.02	5705.56	5560.91	5594.08	5573.98	5582.09	5537.71	5576.44
		RIM(F-B)	7329.33	7407.47	7348.64	7268.77	7201.07	7147.33	7253.01	7264.72	7194.94	7224.7	7286.62	7358.25	7460.49	7380.05	7269.07	7417.65	7259.13	7294.53	7229.79	7230.91	7075.3	7091.67	6951.37	6914.67	6922.73	6627.57	6726.17	6708.38	6515.93	6581.33	6500.35	6515.03	6483.19	6529.07	6463.02	6474.62	6356.12	6315.95	6337.76	6397.68	6308.5	6366.91	6386.94	6458.6	6598.94	6477.24	6455.02
		AIB_base	4365.02	4365.02	4365.02	4365.02	4365.02	4365.02	4365.02	4365.02	4365.02	4365.02	4365.02	4365.02	4365.02	4365.02	4365.02	4365.02	4365.02	4365.02	4365.02	4365.02	4365.02	4365.02	4365.02	4365.02	4365.02	4365.02	4365.02	4365.02	4365.02	4365.02	4365.02	4365.02	4365.02	4365.02	4365.02	4365.02	4365.02	4365.02	4365.02	4365.02	4365.02	4365.02	4365.02	4365.02	4365.02	4365.02	4365.02
		AVA_base	5778.89	5778.89	5778.89	5778.89	5778.89	5778.89	5778.89	5778.89	5778.89	5778.89	5778.89	5778.89	5778.89	5778.89	5778.89	5778.89	5778.89	5778.89	5778.89	5778.89	5778.89	5778.89	5778.89	5778.89	5778.89	5778.89	5778.89	5778.89	5778.89	5778.89	5778.89	5778.89	5778.89	5778.89	5778.89	5778.89	5778.89	5778.89	5778.89	5778.89	5778.89	5778.89	5778.89	5778.89	5778.89	5778.89	5778.89
		RIM_base	6854.25	6854.25	6854.25	6854.25	6854.25	6854.25	6854.25	6854.25	6854.25	6854.25	6854.25	6854.25	6854.25	6854.25	6854.25	6854.25	6854.25	6854.25	6854.25	6854.25	6854.25	6854.25	6854.25	6854.25	6854.25	6854.25	6854.25	6854.25	6854.25	6854.25	6854.25	6854.25	6854.25	6854.25	6854.25	6854.25	6854.25	6854.25	6854.25	6854.25	6854.25	6854.25	6854.25	6854.25	6854.25	6854.25	6854.25
		AIB ∆F/Fbase	-6.42141	-8.00267	-6.36164	-7.98212	-3.51334	-4.74252	-3.84424	-5.51294	-5.62295	-5.88941	-5.09805	-2.32505	-3.30108	-2.19667	-1.09408	-1.92155	0.283414	2.06602	1.02811	-0.889915	-1.94473	-2.56865	-3.1256	-0.677315	2.66244	3.55353	5.53993	5.48848	6.75589	6.37919	5.16628	4.89819	4.53075	4.93787	3.49962	3.4985	2.4703	0.120482	0.752919	2.2051	3.17364	1.87708	2.64162	3.01593	1.46781	1.53351	2.98757
		AVA ∆F/Fbase	-1.07381	-1.21037	-0.74397	-1.31302	-1.47167	-0.576273	0.840574	0.27595	1.42506	0.402496	0.126942	1.50184	-1.02042	-1.11112	1.39655	0.837407	2.63346	1.77491	3.64129	0.517657	1.22198	1.23016	0.966619	1.69612	2.8485	2.24219	3.78547	2.41297	1.77203	2.18085	3.53941	2.57416	2.38933	1.85923	1.15802	0.771028	-0.264587	-1.26224	-0.737844	-1.9012	-1.26893	-3.77194	-3.19797	-3.54574	-3.4055	-4.17337	-3.5032
		RIM ∆F/Fbase	6.93109	8.07112	7.21277	6.04759	5.05989	4.27588	5.81759	5.98848	4.97047	5.40468	6.30802	7.35297	8.8447	7.67112	6.05197	8.21972	5.90691	6.42335	5.47888	5.49519	3.22498	3.46372	1.41682	0.881444	0.999094	-3.30722	-1.86873	-2.12819	-4.93595	-3.9819	-5.1633	-4.94917	-5.4137	-4.74429	-5.70798	-5.53871	-7.26745	-7.85358	-7.53542	-6.66121	-7.96223	-7.11016	-6.81783	-5.77235	-3.72486	-5.5004	-5.8246
	0.1165 180602-002	AIB Fluorescence	4137.63	3975.6	3989.82	3953.97	3970.74	3986.02	3964.74	3980.44	3889.82	3991.45	3934.14	3951.34	3956.77	4150.47	4071.03	4037.76	4102.91	3985.32	3948.53	3932.67	3937	3996.03	4025.73	4096.64	4038.88	4027.69	4000	3937.83	3932.11	3901.55	3880.27	3840.93	3779.68	3735.57	3786.22	3715.76	3756.26	3730.65	3692.6	3769.69	3776.09	3716.96	3785.63	3725.28	3679	3619.69	3744.5
	ok	AVA Fluorescence	12985.5	12875.2	12796.5	12986.4	12797.4	12750.5	12679.8	12806.2	12818.5	12858.9	12912.9	12826.6	13013.3	13029.9	12933.3	12900.6	12977.3	13011.8	12788.4	12609.6	12886.6	12907.8	12861.2	12825	12987.4	13035.3	12958.6	12803.5	12968	12916.9	12744.6	12896.7	12744.8	12597.6	12823.2	12862	12818	12739.5	12761.3	12673	12715.8	12881.3	12842.2	12775.4	12678.3	12529.1	12848.5
		RIM Fluorescence	7182.16	7115.02	7128.26	7151.46	7080.17	7116.71	7009.32	7105.64	7165.25	7099.91	7130.33	7106.56	7069.54	7063.77	7106	7090.31	7166.53	7210.58	7224.04	7086.68	7229.77	7148	7199.75	7209.27	7192.77	7078.71	7100.93	7033.17	7084.73	7177.29	7108.81	7043.13	7067.35	6863.27	7145.41	7070.88	7106.11	7117.15	7067.38	7175.96	7130.04	7010.83	6974.97	7026.71	6917.17	6939.26	7068.09
		AIB background	224.378	221.826	223.878	229.439	226.443	232.587	228.461	231.622	232.022	222.961	225.717	222.691	226.526	227.374	225.048	223.578	222.457	226.861	225.022	229.126	229.926	236.087	230.474	221.861	227.439	235.413	234.009	237.191	228.813	230.178	230.378	227.343	237.691	230.378	230.865	220.017	222.504	233.978	228.817	224.5	224.078	234.939	231.374	238.461	234.235	239.817	225.957
		AVA background	226.862	226.734	223.956	226.138	225.878	232.561	231.85	228.317	231.564	221.922	227.022	225.408	223.815	227	224.661	223.633	222.975	225.871	226.411	232.26	231.489	232.875	230.552	225.078	228.831	234.834	227.539	234.11	228.564	226.68	233.364	227.987	236.696	227.313	231.05	221.589	219.887	231.58	228.166	231.11	225.103	231.846	230.69	236.172	229.179	232.555	228.185
		RIM background	230.872	227.964	225.383	232.282	224.345	230.014	228.598	226.342	232.533	223.333	229.236	225.417	223.443	227.901	226.863	223.689	222.053	227.029	227.704	227.887	229.229	230.561	225.928	229.229	228.125	224.59	226.019	231.171	227.643	227.431	227.407	236.087	231.957	227.361	233.627	219.798	225.581	228.701	230.971	231.282	228.723	227.913	230.412	231.54	227.441	234.019	224.496
		AIB(F-B)	3913.25	3753.77	3765.94	3724.53	3744.29	3753.43	3736.28	3748.82	3657.8	3768.49	3708.42	3728.65	3730.25	3923.09	3845.98	3814.18	3880.45	3758.46	3723.5	3703.55	3707.08	3759.94	3795.25	3874.78	3811.44	3792.27	3765.99	3700.64	3703.3	3671.37	3649.89	3613.59	3541.99	3505.2	3555.35	3495.74	3533.75	3496.67	3463.79	3545.19	3552.01	3482.02	3554.26	3486.82	3444.76	3379.87	3518.55
		AVA(F-B)	12758.6	12648.4	12572.5	12760.3	12571.6	12518	12447.9	12577.8	12586.9	12637	12685.9	12601.2	12789.5	12802.9	12708.6	12676.9	12754.3	12786	12562	12377.3	12655.1	12674.9	12630.6	12599.9	12758.6	12800.4	12731.1	12569.4	12739.5	12690.2	12511.3	12668.8	12508.1	12370.2	12592.2	12640.4	12598.2	12508	12533.2	12441.9	12490.7	12649.4	12611.5	12539.2	12449.1	12296.6	12620.3
		RIM(F-B)	6951.29	6887.06	6902.88	6919.18	6855.82	6886.7	6780.72	6879.3	6932.72	6876.58	6901.09	6881.15	6846.1	6835.87	6879.13	6866.62	6944.47	6983.55	6996.34	6858.79	7000.54	6917.44	6973.82	6980.05	6964.65	6854.12	6874.91	6801.99	6857.08	6949.86	6881.4	6807.04	6835.39	6635.91	6911.78	6851.08	6880.53	6888.44	6836.41	6944.68	6901.31	6782.92	6744.55	6795.17	6689.73	6705.24	6843.6
		AIB_base	3659.87	3659.87	3659.87	3659.87	3659.87	3659.87	3659.87	3659.87	3659.87	3659.87	3659.87	3659.87	3659.87	3659.87	3659.87	3659.87	3659.87	3659.87	3659.87	3659.87	3659.87	3659.87	3659.87	3659.87	3659.87	3659.87	3659.87	3659.87	3659.87	3659.87	3659.87	3659.87	3659.87	3659.87	3659.87	3659.87	3659.87	3659.87	3659.87	3659.87	3659.87	3659.87	3659.87	3659.87	3659.87	3659.87	3659.87
		AVA_base	12609.6	12609.6	12609.6	12609.6	12609.6	12609.6	12609.6	12609.6	12609.6	12609.6	12609.6	12609.6	12609.6	12609.6	12609.6	12609.6	12609.6	12609.6	12609.6	12609.6	12609.6	12609.6	12609.6	12609.6	12609.6	12609.6	12609.6	12609.6	12609.6	12609.6	12609.6	12609.6	12609.6	12609.6	12609.6	12609.6	12609.6	12609.6	12609.6	12609.6	12609.6	12609.6	12609.6	12609.6	12609.6	12609.6	12609.6
		RIM_base	6868.62	6868.62	6868.62	6868.62	6868.62	6868.62	6868.62	6868.62	6868.62	6868.62	6868.62	6868.62	6868.62	6868.62	6868.62	6868.62	6868.62	6868.62	6868.62	6868.62	6868.62	6868.62	6868.62	6868.62	6868.62	6868.62	6868.62	6868.62	6868.62	6868.62	6868.62	6868.62	6868.62	6868.62	6868.62	6868.62	6868.62	6868.62	6868.62	6868.62	6868.62	6868.62	6868.62	6868.62	6868.62	6868.62	6868.62
		AIB ∆F/Fbase	6.92325	2.56577	2.8984	1.76683	2.3068	2.55648	2.08783	2.43054	-0.0564589	2.968	1.32671	1.87949	1.92307	7.19219	5.0852	4.21646	6.02715	2.69394	1.7388	1.19353	1.28998	2.73446	3.6992	5.87225	4.14148	3.61783	2.8998	1.11405	1.18676	0.31432	-0.272532	-1.26437	-3.22086	-4.22612	-2.85569	-4.48438	-3.44584	-4.45908	-5.35755	-3.13332	-2.94703	-4.85942	-2.88563	-4.72816	-5.87741	-7.65034	-3.86132
		AVA ∆F/Fbase	1.18208	0.308445	-0.293717	1.19517	-0.301315	-0.726223	-1.28171	-0.25144	-0.179439	0.217633	0.605434	-0.06635	1.42725	1.53322	0.785821	0.534234	1.14774	1.39893	-0.376932	-1.84163	0.361453	0.518342	0.166989	-0.0765566	1.18181	1.51379	0.963774	-0.31873	1.03037	0.639361	-0.7795	0.469474	-0.804283	-1.89787	-0.137843	0.244708	-0.0903873	-0.805726	-0.605774	-1.32981	-0.942654	0.316082	0.015342	-0.557834	-1.27255	-2.48225	0.0850511
		RIM ∆F/Fbase	1.20353	0.268352	0.49866	0.735986	-0.186411	0.263096	-1.27983	0.155375	0.933129	0.115803	0.472702	0.182323	-0.327939	-0.476877	0.153016	-0.0292329	1.10427	1.67317	1.85933	-0.143142	1.92049	0.710741	1.53155	1.62217	1.39803	-0.211118	0.0915336	-0.970062	-0.168023	1.18271	0.186036	-0.896597	-0.483807	-3.38806	0.628366	-0.25545	0.173311	0.288545	-0.469074	1.10727	0.475919	-1.2478	-1.80636	-1.06948	-2.60452	-2.37877	-0.364395
	0.1102 180602-010	AIB Fluorescence	5474.06	5518.45	5516.43	5469.76	5520.55	5604.56	5626.33	5568.65	5644.82	5668.61	5638.6	5687.8	5728.27	5746.71	5868.48	5720.66	5822.18	5716.05	5699.66	5576.29	5558.9	5546.3	5569.32	5591.55	5471.22	5418.3	5357.46	5330.17	5333.98	5456.91	5454.52	5426.49	5398.8	5288.99	5339.06	5205.74	5449.39	5372.95	5350.87	5565.44	5444.57	5528.55	5382.01	5428.31	5520.44	5444.19	5372.63
	ok	AVA Fluorescence	5980.12	5944.72	5760.76	5783.45	5688.08	5775.77	5692.49	5601.23	5606.6	5611.76	5685.98	5653.31	5687.71	5696.77	5643.84	5546.73	5693.58	5751.19	5664.61	5761.94	5743.96	5810.78	5805.06	5841.27	5955.67	5921.47	5877.08	5997.32	5978.96	5921.83	5981.69	5942.96	5901.95	6030.69	5959.11	6100.05	6007.44	6002.07	5985.45	6001.37	5952.73	5833.05	5937.74	5916.71	5878.94	5916.98	5847.9
		RIM Fluorescence	6659.68	6750.73	6749.96	6682.18	6679.3	6705.11	6740.09	6741.19	6844.64	6921.32	6918.43	6810.24	7000.97	7012.26	7179.77	7557.98	7756.44	7872.27	7890.05	7855.52	7830.37	7860.48	7854.63	7919.73	7839.59	7599.95	7608.12	7740.45	7454.87	7473.78	7332.89	7467.09	7334.04	7224.53	7394.07	6941.66	6927.14	6876.76	6752.49	6777.22	6705.92	6715.66	6645.5	6600.6	6606.48	6652.68	6558.65
		AIB background	228.115	229.821	234.994	232.933	232.23	235.342	232.84	236.039	231.006	227.168	228.476	228.496	228.322	233.577	230.541	233.193	229.003	237.008	230.401	233.359	225.345	238.294	236.036	225.19	228.084	231.74	233.275	231.689	229.857	227.896	229.784	232.672	234.65	231.356	235.784	222.922	230.602	230.289	230.852	230.611	232.401	234.322	237.062	231.608	234.597	230.006	233.843
		AVA background	227.649	233.901	231.401	230.847	223.869	231.95	235.009	234.005	237.608	228.342	229.122	227.198	227.176	235.788	228.482	235.707	233.27	240.437	231.95	230.113	223.73	236.063	232.653	229.072	229.05	241.626	233.608	237.288	226.414	229.194	234.378	229.315	238.068	231.649	229.748	225.275	229.473	230.293	227.851	227.383	232.167	230.018	233.595	235.599	240.432	232.095	236.293
		RIM background	229.691	232.713	233.915	229.723	221.463	227.463	237.58	235.516	235.559	226.814	228.16	227.138	227.351	228.032	227.457	235.282	235.266	230.048	226.947	234.947	222.42	229.282	234.096	250.707	231.197	235.117	230.032	235.372	227.452	229.351	226.085	230.287	232.032	230.548	229.101	231.399	229.064	234.617	215.532	225.894	236.5	221	228.218	235.723	238.553	231.394	244.628
		AIB(F-B)	5245.94	5288.63	5281.43	5236.82	5288.32	5369.22	5393.49	5332.61	5413.82	5441.45	5410.13	5459.3	5499.94	5513.13	5637.93	5487.47	5593.17	5479.04	5469.26	5342.93	5333.55	5308	5333.28	5366.36	5243.14	5186.56	5124.18	5098.48	5104.12	5229.02	5224.73	5193.82	5164.15	5057.63	5103.27	4982.82	5218.78	5142.66	5120.02	5334.83	5212.17	5294.23	5144.95	5196.7	5285.84	5214.18	5138.78
		AVA(F-B)	5752.47	5710.82	5529.36	5552.61	5464.21	5543.82	5457.48	5367.22	5368.99	5383.42	5456.86	5426.11	5460.54	5460.99	5415.36	5311.03	5460.31	5510.75	5432.66	5531.82	5520.23	5574.72	5572.41	5612.2	5726.62	5679.85	5643.47	5760.03	5752.55	5692.64	5747.31	5713.65	5663.89	5799.05	5729.36	5874.78	5777.96	5771.77	5757.6	5773.99	5720.57	5603.04	5704.14	5681.11	5638.51	5684.89	5611.61
		RIM(F-B)	6429.99	6518.02	6516.04	6452.45	6457.84	6477.64	6502.51	6505.67	6609.09	6694.51	6690.27	6583.11	6773.62	6784.23	6952.31	7322.7	7521.17	7642.22	7663.11	7620.57	7607.95	7631.2	7620.54	7669.03	7608.39	7364.84	7378.09	7505.07	7227.41	7244.43	7106.81	7236.8	7102.01	6993.98	7164.97	6710.27	6698.08	6642.14	6536.96	6551.33	6469.42	6494.66	6417.28	6364.88	6367.93	6421.29	6314.03
		AIB_base	5263.13	5263.13	5263.13	5263.13	5263.13	5263.13	5263.13	5263.13	5263.13	5263.13	5263.13	5263.13	5263.13	5263.13	5263.13	5263.13	5263.13	5263.13	5263.13	5263.13	5263.13	5263.13	5263.13	5263.13	5263.13	5263.13	5263.13	5263.13	5263.13	5263.13	5263.13	5263.13	5263.13	5263.13	5263.13	5263.13	5263.13	5263.13	5263.13	5263.13	5263.13	5263.13	5263.13	5263.13	5263.13	5263.13	5263.13
		AVA_base	5602.07	5602.07	5602.07	5602.07	5602.07	5602.07	5602.07	5602.07	5602.07	5602.07	5602.07	5602.07	5602.07	5602.07	5602.07	5602.07	5602.07	5602.07	5602.07	5602.07	5602.07	5602.07	5602.07	5602.07	5602.07	5602.07	5602.07	5602.07	5602.07	5602.07	5602.07	5602.07	5602.07	5602.07	5602.07	5602.07	5602.07	5602.07	5602.07	5602.07	5602.07	5602.07	5602.07	5602.07	5602.07	5602.07	5602.07
		RIM_base	6886.94	6886.94	6886.94	6886.94	6886.94	6886.94	6886.94	6886.94	6886.94	6886.94	6886.94	6886.94	6886.94	6886.94	6886.94	6886.94	6886.94	6886.94	6886.94	6886.94	6886.94	6886.94	6886.94	6886.94	6886.94	6886.94	6886.94	6886.94	6886.94	6886.94	6886.94	6886.94	6886.94	6886.94	6886.94	6886.94	6886.94	6886.94	6886.94	6886.94	6886.94	6886.94	6886.94	6886.94	6886.94	6886.94	6886.94
		AIB ∆F/Fbase	-0.326517	0.484522	0.347797	-0.499722	0.478651	2.01576	2.47693	1.32017	2.86318	3.38812	2.79304	3.72737	4.49957	4.75011	7.12141	4.26249	6.27091	4.10247	3.91653	1.51623	1.3381	0.852688	1.33295	1.96142	-0.379774	-1.4548	-2.63995	-3.12833	-3.02107	-0.648075	-0.72949	-1.31682	-1.88052	-3.90441	-3.03724	-5.32592	-0.842522	-2.28889	-2.71901	1.36244	-0.968093	0.590904	-2.24536	-1.26206	0.431626	-0.92996	-2.36251
		AVA ∆F/Fbase	2.68476	1.94123	-1.298	-0.882936	-2.46085	-1.03972	-2.58099	-4.19214	-4.16067	-3.90305	-2.59209	-3.14103	-2.52647	-2.51842	-3.33289	-5.19529	-2.53056	-1.63009	-3.02402	-1.25394	-1.46092	-0.488207	-0.52946	0.180867	2.22329	1.38835	0.739053	2.81969	2.68614	1.61669	2.59255	1.99173	1.10345	3.5161	2.27218	4.86799	3.13979	3.0293	2.77635	3.06887	2.11522	0.0172308	1.82206	1.41095	0.650372	1.47832	0.170317
		RIM ∆F/Fbase	-6.63504	-5.35681	-5.38553	-6.30889	-6.23073	-5.94311	-5.58203	-5.53615	-4.03454	-2.79413	-2.8557	-4.41175	-1.64541	-1.49141	0.949225	6.32735	9.20915	10.9669	11.2701	10.6524	10.4692	10.8068	10.652	11.3561	10.4756	6.93913	7.13161	8.97544	4.94376	5.19074	3.19253	5.08	3.12277	1.5542	4.0371	-2.56537	-2.74231	-3.55452	-5.08177	-4.87316	-6.06251	-5.69602	-6.81956	-7.58048	-7.53615	-6.76141	-8.31887
	0.1097 180603-001	AIB Fluorescence	5535.19	5583.99	5538.04	5569.67	5458.4	5345.94	5267.74	5190.14	5252.65	5270.7	5366.2	5369.76	5413.88	5483.48	5384.63	5558.95	5608.07	5627.95	5600.37	5604.53	5685.31	5617.59	5495.46	5375.84	5253.07	5202.76	5196.15	5113.49	4948.89	4977.52	4846.36	4829.7	4756.56	4683.42	4669.12	4635.73	4435.77	4413.6	4138.07	4007.37	3912.11	3821.23	3703.27	3742.61	3659.66	3598.11	3667.24
	ok	AVA Fluorescence	8269.85	8190.8	8212.75	8179.89	8216.47	8097.04	8049.08	8204.28	8113.02	8089.77	8133.87	8168.77	8155.98	8418.32	8409.18	8312.85	8446.86	8272.76	8154.8	8097.16	8221.77	8228.75	8321.53	8336.73	8378.26	8230.89	8370.49	8303.09	8262.36	8263.39	8291.47	8396.13	8311.06	8277.34	8241.85	8183.35	8151.15	8107.77	8018.72	7827.08	7670.63	7620.98	7691.14	7675.01	7781.33	7776.48	7681.73
		RIM Fluorescence	4287.05	4211.81	4207.68	4245	4233.8	4193.03	4169.83	4097.26	4267.64	4159.47	4156.52	4131.78	4121.85	4170.65	4303.74	4334.04	4342.27	4441.54	4500.61	4468.22	4522.64	4578.26	4432.08	4478.23	4460.24	4458.45	4296.34	4221.04	4143.81	4230.33	4208.63	4219.3	4175.97	4215.92	4153.43	4223.23	4187.03	4082.96	4021.35	3918.47	3891	3852.05	3892.04	4008.96	4118.37	4064.74	4101.49
		AIB background	215.987	227.615	215.184	219.753	221.816	224.033	223.515	221.008	222.079	223.682	220.431	229.707	222.008	215.556	224.075	228.255	234.778	225.573	230.854	228.289	218.096	219.782	219.937	223.389	227.745	217.506	221.485	224.397	222.552	223.054	226.54	227.151	224.653	219.586	219.582	224.791	225.527	223.021	222.272	231.548	225.87	221.824	223.013	231.891	221.979	232.724	224.607
		AVA background	223.213	220.905	221.855	222.253	224.199	229.928	228.186	221.891	220.167	222.023	219.982	224.873	225.154	216.131	227.421	227.285	225.665	223.434	229.507	233.932	220.421	222.733	226.606	221.796	225.308	219.317	220.136	225.348	225.511	210.471	224.801	226.52	224.158	219.579	220.516	225.597	224.344	219.991	220.638	232.353	221.896	218.163	220.1	225.57	222.973	222.665	222.796
		RIM background	228.226	221.339	218.497	220.12	227.562	221.051	225.24	225.185	215.137	227.832	227.089	222.866	223.473	220.469	225.479	221.592	224.767	224.757	224.726	217.384	219.983	227.712	229.401	221.305	227.096	223.116	228.75	218.003	216.462	217.969	219.921	231.774	224.771	219.935	219.627	224.507	227.209	222.545	220.822	222.353	224.195	224.842	220.432	223.753	218.051	226.257	220.942
		AIB(F-B)	5319.2	5356.38	5322.85	5349.92	5236.59	5121.9	5044.23	4969.13	5030.57	5047.02	5145.77	5140.05	5191.87	5267.93	5160.56	5330.69	5373.29	5402.37	5369.52	5376.24	5467.22	5397.81	5275.52	5152.45	5025.33	4985.25	4974.67	4889.09	4726.34	4754.47	4619.82	4602.55	4531.91	4463.84	4449.53	4410.94	4210.24	4190.58	3915.8	3775.82	3686.24	3599.4	3480.26	3510.72	3437.68	3365.38	3442.63
		AVA(F-B)	8046.63	7969.89	7990.89	7957.63	7992.27	7867.11	7820.89	7982.39	7892.85	7867.74	7913.89	7943.9	7930.83	8202.19	8181.76	8085.57	8221.19	8049.33	7925.29	7863.23	8001.35	8006.02	8094.93	8114.93	8152.95	8011.57	8150.35	8077.74	8036.85	8052.92	8066.66	8169.61	8086.9	8057.76	8021.34	7957.76	7926.81	7887.78	7798.08	7594.73	7448.74	7402.82	7471.04	7449.44	7558.35	7553.81	7458.93
		RIM(F-B)	4058.82	3990.47	3989.18	4024.88	4006.24	3971.98	3944.59	3872.08	4052.5	3931.63	3929.43	3908.91	3898.38	3950.18	4078.26	4112.45	4117.51	4216.79	4275.88	4250.84	4302.66	4350.55	4202.68	4256.92	4233.14	4235.33	4067.59	4003.04	3927.34	4012.36	3988.71	3987.52	3951.2	3995.98	3933.8	3998.72	3959.82	3860.42	3800.53	3696.11	3666.8	3627.21	3671.61	3785.2	3900.32	3838.48	3880.55
		AIB_base	4671.43	4671.43	4671.43	4671.43	4671.43	4671.43	4671.43	4671.43	4671.43	4671.43	4671.43	4671.43	4671.43	4671.43	4671.43	4671.43	4671.43	4671.43	4671.43	4671.43	4671.43	4671.43	4671.43	4671.43	4671.43	4671.43	4671.43	4671.43	4671.43	4671.43	4671.43	4671.43	4671.43	4671.43	4671.43	4671.43	4671.43	4671.43	4671.43	4671.43	4671.43	4671.43	4671.43	4671.43	4671.43	4671.43	4671.43
		AVA_base	7910.74	7910.74	7910.74	7910.74	7910.74	7910.74	7910.74	7910.74	7910.74	7910.74	7910.74	7910.74	7910.74	7910.74	7910.74	7910.74	7910.74	7910.74	7910.74	7910.74	7910.74	7910.74	7910.74	7910.74	7910.74	7910.74	7910.74	7910.74	7910.74	7910.74	7910.74	7910.74	7910.74	7910.74	7910.74	7910.74	7910.74	7910.74	7910.74	7910.74	7910.74	7910.74	7910.74	7910.74	7910.74	7910.74	7910.74
		RIM_base	3987.14	3987.14	3987.14	3987.14	3987.14	3987.14	3987.14	3987.14	3987.14	3987.14	3987.14	3987.14	3987.14	3987.14	3987.14	3987.14	3987.14	3987.14	3987.14	3987.14	3987.14	3987.14	3987.14	3987.14	3987.14	3987.14	3987.14	3987.14	3987.14	3987.14	3987.14	3987.14	3987.14	3987.14	3987.14	3987.14	3987.14	3987.14	3987.14	3987.14	3987.14	3987.14	3987.14	3987.14	3987.14	3987.14	3987.14
		AIB ∆F/Fbase	13.8668	14.6625	13.9449	14.5242	12.0982	9.64321	7.98046	6.3729	7.68796	8.04012	10.1542	10.0317	11.1409	12.7691	10.4706	14.1127	15.0246	15.6471	14.9438	15.0878	17.0352	15.5494	12.9317	10.2971	7.57579	6.71791	6.49141	4.65948	1.17545	1.77763	-1.10468	-1.47442	-2.98659	-4.44388	-4.75001	-5.57619	-9.87256	-10.2934	-16.1756	-19.172	-21.0896	-22.9486	-25.4991	-24.8471	-26.4105	-27.9581	-26.3045
		AVA ∆F/Fbase	1.71784	0.747741	1.01322	0.592799	1.0306	-0.551544	-1.13577	0.905792	-0.226125	-0.543529	0.0397917	0.4192	0.253944	3.68424	3.42599	2.21004	3.92447	1.75188	0.183925	-0.600553	1.14544	1.20442	2.32834	2.58122	3.0618	1.27461	3.02896	2.11104	1.59419	1.79729	1.97107	3.27241	2.22682	1.85851	1.3981	0.594342	0.203089	-0.290253	-1.42412	-3.9947	-5.84019	-6.42064	-5.55831	-5.83125	-4.45453	-4.51191	-5.7113
		RIM ∆F/Fbase	1.79782	0.0834132	0.0511846	0.946613	0.478935	-0.380152	-1.06714	-2.88591	1.63927	-1.39213	-1.44746	-1.96204	-2.22616	-0.927035	2.28537	3.14282	3.26968	5.75969	7.24178	6.61363	7.91339	9.11442	5.40582	6.76627	6.16983	6.22483	2.01761	0.398802	-1.49975	0.632529	0.0394468	0.00962595	-0.901353	0.221783	-1.33778	0.290479	-0.685158	-3.1783	-4.68038	-7.29915	-8.03421	-9.02738	-7.9138	-5.06471	-2.17746	-3.72842	-2.67332
	0.10883 180523-011	AIB Fluorescence	2090.72	2105.77	2145.86	2135.22	2131.61	2140.32	2153.08	2113.49	2080.26	2149.35	2091.03	2087.24	2103.76	2142.69	2121.33	2179.8	2144.69	2165.86	2165.35	2147.5	2114.14	2125.01	2139.08	2117.6	2107.92	2144.01	2098.67	2146.84	2118.59	2138.22	2126.3	2134.11	2137.72	2136.63	2173.59	2189.37	2142.61	2147.88	2149.79	2104.87	2101.29	2105.83	2125.25	2141.21	2132.93	2128.8	2107.18
	ok	AVA Fluorescence	1737.03	1705.94	1721.92	1681.8	1728.6	1675.81	1686.26	1697.5	1627.69	1665.54	1680.76	1634.99	1651.12	1637.89	1657.56	1680.3	1653.2	1634.97	1677.79	1708.39	1742.75	1685.2	1721.47	1727.09	1648.19	1693.56	1691.97	1646.22	1695.16	1651.46	1659.27	1635.33	1668.69	1720.19	1662.85	1723.36	1696.7	1702.73	1630.01	1686.93	1681.5	1661.67	1707.33	1683.46	1714.86	1717.07	1657.67
		RIM Fluorescence	3480.25	3464.56	3381.05	3333.98	3382.61	3440.95	3407.31	3468.93	3416.51	3497.69	3490.04	3507.73	3428.2	3477.16	3416.22	3520.5	3496.68	3376.75	3313.25	3360.95	3329.4	3486.31	3393.42	3365.29	3369.75	3382.76	3419.67	3454.01	3402.2	3463.51	3409.9	3421.24	3388.34	3337.07	3305.87	3364.24	3316.87	3266.69	3387.63	3281.32	3302.93	3359.99	3304.56	3295.05	3234.75	3240.63	3296.77
		AIB background	239.531	241.548	236.736	239.172	240.951	244.04	230.924	235.102	236.495	230.29	233.558	235.71	237.917	239.733	238.198	231.785	239.224	235.168	228.046	233.35	238.122	236.881	235.785	230.353	239.003	241.584	239.436	237.842	239.614	233.723	233.947	229.076	233.673	234.049	241.016	227.914	240.607	230.294	232.304	231.782	235.264	233.343	237.35	236.706	239.512	234.815	235.898
		AVA background	229.122	240.325	230.363	237.734	237.525	235.6	233.119	234.619	235.006	236.753	232.262	236.672	236.575	235.066	236.934	234.628	236.744	238.75	237.644	230.503	236.191	231.997	243.756	237.616	236.934	231.85	236.863	233.341	241.613	236.25	236.363	229.209	236.731	239.038	243.938	228.947	240.797	231.006	231.991	237.188	232.641	235.966	232.628	235.169	238.025	240.809	242.375
		RIM background	235.754	243.674	231.697	233.561	239.266	237.953	233.359	235.133	230.084	237.494	235.008	237.377	240.053	235.121	233.957	234.086	237.031	235.047	226.885	231.652	241.631	236.588	237.373	232.885	236.656	239.869	233.408	231.547	237.51	234.395	231.801	225.895	235.877	230.744	231.264	231.725	239.064	228.477	233.467	233.08	229.982	236.592	233.781	235.371	236.67	230.625	236.721
		AIB(F-B)	1851.19	1864.22	1909.13	1896.05	1890.66	1896.28	1922.16	1878.39	1843.77	1919.06	1857.47	1851.53	1865.85	1902.96	1883.14	1948.01	1905.46	1930.69	1937.31	1914.15	1876.02	1888.13	1903.29	1887.25	1868.92	1902.43	1859.23	1909	1878.97	1904.49	1892.36	1905.04	1904.04	1902.58	1932.58	1961.45	1902	1917.59	1917.49	1873.09	1866.02	1872.48	1887.9	1904.51	1893.42	1893.99	1871.29
		AVA(F-B)	1507.91	1465.62	1491.56	1444.06	1491.07	1440.21	1453.14	1462.88	1392.68	1428.78	1448.5	1398.32	1414.54	1402.83	1420.62	1445.67	1416.46	1396.22	1440.14	1477.89	1506.56	1453.2	1477.72	1489.47	1411.25	1461.71	1455.11	1412.88	1453.55	1415.21	1422.9	1406.12	1431.96	1481.16	1418.91	1494.41	1455.9	1471.72	1398.02	1449.74	1448.86	1425.7	1474.7	1448.29	1476.84	1476.26	1415.3
		RIM(F-B)	3244.49	3220.89	3149.35	3100.42	3143.34	3202.99	3173.95	3233.8	3186.43	3260.19	3255.03	3270.35	3188.15	3242.04	3182.26	3286.41	3259.65	3141.7	3086.36	3129.3	3087.77	3249.72	3156.04	3132.4	3133.1	3142.89	3186.26	3222.47	3164.69	3229.11	3178.1	3195.35	3152.47	3106.32	3074.61	3132.52	3077.81	3038.22	3154.16	3048.24	3072.95	3123.4	3070.78	3059.68	2998.08	3010	3060.05
		AIB_base	1892.41	1892.41	1892.41	1892.41	1892.41	1892.41	1892.41	1892.41	1892.41	1892.41	1892.41	1892.41	1892.41	1892.41	1892.41	1892.41	1892.41	1892.41	1892.41	1892.41	1892.41	1892.41	1892.41	1892.41	1892.41	1892.41	1892.41	1892.41	1892.41	1892.41	1892.41	1892.41	1892.41	1892.41	1892.41	1892.41	1892.41	1892.41	1892.41	1892.41	1892.41	1892.41	1892.41	1892.41	1892.41	1892.41	1892.41
		AVA_base	1448.2	1448.2	1448.2	1448.2	1448.2	1448.2	1448.2	1448.2	1448.2	1448.2	1448.2	1448.2	1448.2	1448.2	1448.2	1448.2	1448.2	1448.2	1448.2	1448.2	1448.2	1448.2	1448.2	1448.2	1448.2	1448.2	1448.2	1448.2	1448.2	1448.2	1448.2	1448.2	1448.2	1448.2	1448.2	1448.2	1448.2	1448.2	1448.2	1448.2	1448.2	1448.2	1448.2	1448.2	1448.2	1448.2	1448.2
		RIM_base	3148.96	3148.96	3148.96	3148.96	3148.96	3148.96	3148.96	3148.96	3148.96	3148.96	3148.96	3148.96	3148.96	3148.96	3148.96	3148.96	3148.96	3148.96	3148.96	3148.96	3148.96	3148.96	3148.96	3148.96	3148.96	3148.96	3148.96	3148.96	3148.96	3148.96	3148.96	3148.96	3148.96	3148.96	3148.96	3148.96	3148.96	3148.96	3148.96	3148.96	3148.96	3148.96	3148.96	3148.96	3148.96	3148.96	3148.96
		AIB ∆F/Fbase	-2.1785	-1.48975	0.883303	0.192175	-0.0928054	0.20417	1.57179	-0.741131	-2.5706	1.40792	-1.84618	-2.16017	-1.40372	0.557106	-0.490182	2.93809	0.689688	2.02264	2.37236	1.14889	-0.866157	-0.226497	0.574914	-0.272999	-1.24139	0.529205	-1.75344	0.876539	-0.710113	0.638431	-0.00286724	0.667177	0.614651	0.537448	2.12236	3.64835	0.506641	1.33035	1.32517	-1.02109	-1.39448	-1.05306	-0.238651	0.639118	0.0531459	0.0833719	-1.11637
		AVA ∆F/Fbase	4.12276	1.20225	2.99364	-0.28587	2.96022	-0.551786	0.341044	1.01319	-3.83392	-1.34104	0.0204405	-3.44482	-2.32453	-3.13333	-1.90456	-0.174974	-2.19209	-3.58941	-0.556688	2.04957	4.02948	0.345049	2.03784	2.84981	-2.5515	0.932812	0.476799	-2.43936	0.369148	-2.27827	-1.74706	-2.90567	-1.12146	2.27537	-2.02271	3.19085	0.531487	1.62408	-3.46546	0.10634	0.0452298	-1.55358	1.82937	0.00600882	1.97707	1.93744	-2.27205
		RIM ∆F/Fbase	3.03369	2.28418	0.0123488	-1.54162	-0.178508	1.7158	0.793495	2.69422	1.18969	3.53237	3.36844	3.85495	1.24444	2.95583	1.05749	4.36496	3.51515	-0.230461	-1.98787	-0.624337	-1.94322	3.19965	0.224895	-0.525892	-0.503789	-0.192766	1.18442	2.33426	0.499398	2.54525	0.925253	1.47299	0.111302	-1.35407	-2.36123	-0.522272	-2.25967	-3.51688	0.165193	-3.19855	-2.41401	-0.811891	-2.4827	-2.83538	-4.79149	-4.41282	-2.82354
	0.1050 180602-007	AIB Fluorescence	9407.45	9164.47	9092.07	9158.81	8849.98	8706.32	8878.32	8926.47	8970.59	9110.81	9046.92	9138.24	9165.76	9155.45	9078.04	9072.43	9048.97	8942.28	8866.1	8805.21	8637.09	8503.09	8591.65	8534.42	8521.38	8567.97	8597.81	8442.46	8558.05	8592.85	8322.37	8203.5	8134.23	8141.39	8237.81	8315.01	8539.32	8510.95	8382.93	7935.85	7790.2	7517.59	7309.78	7147.08	6972.03	6837.95	6869.05
	ok	AVA Fluorescence	8613.9	8682.5	8575.15	8601.29	8381.64	8314.31	8301.23	8438.13	8481.65	8490.56	8587.66	8549.42	8545.52	8469.22	8251.88	8398.57	8477.17	8518.59	8466.99	8447.53	8372.97	8299.42	8295.26	8384.96	8557.97	8433.36	8405.63	8440.7	8248.77	8171.72	8082.08	8021.2	7880.53	7962.85	7856.9	7967.3	8314.87	8494	8529.1	8388.17	8396.53	8337.06	8183.09	8208.7	8129.02	7949.92	8032.44
		RIM Fluorescence	3548.43	3546.45	3497.82	3425.43	3416.36	3368.72	3458.51	3558.7	3495.58	3522.56	3531.53	3447.54	3352.25	3326.14	3299.97	3395.48	3457.76	3464.39	3426.01	3434.58	3403.73	3500.54	3605.38	3588.59	3511.83	3463.61	3420.38	3403.43	3432.65	3493.99	3431.7	3464.62	3383.71	3361.18	3406.15	3417.83	3341.95	3083.51	3013.51	2869.29	2716.81	2557.34	2487.37	2320.74	2227.68	2146.05	2027.91
		AIB background	225.82	222.261	225.941	226.083	229.832	229.695	229.183	225.485	225.512	222.098	228.322	231.58	222.207	229.72	225.807	230.622	230.032	221.685	229.615	224.459	234.893	225.324	233.261	226.159	224.032	229.802	221.627	225.083	228.551	228.539	226.259	225.22	225.183	225.024	224.283	229.749	228.941	228.344	224.463	225.4	219.715	222.917	231.183	224.961	226.066	228.52	226.612
		AVA background	224.766	228.504	226.449	227.318	229.54	230.784	227.984	227.134	229.809	227.367	229.504	229.673	224.723	228.451	222.608	227.395	230.077	225.825	231.989	228.263	233.444	225.013	235.061	226.703	224.032	232.651	225.064	227.698	229.005	229.487	230.132	227.53	225.626	226.649	228.665	234.88	231.413	228.685	228.351	230.785	219.161	225.522	230.767	226.826	229.005	231.664	226.977
		RIM background	225.504	225.54	227.634	227.821	225.443	228.832	229.55	228.905	227.025	226.834	233.508	234.015	223.366	231.347	223.55	234.103	232.468	219.5	235.496	229.023	235.004	226.225	232.534	227.83	224.66	230.174	224.303	223.889	228.811	227.828	228.595	231.691	227.525	223.164	229.405	229.092	224.561	229.794	227.683	227.851	222.111	231.721	233.975	222.649	226.834	229.338	228.95
		AIB(F-B)	9181.63	8942.21	8866.12	8932.72	8620.15	8476.63	8649.14	8700.99	8745.08	8888.71	8818.59	8906.66	8943.55	8925.73	8852.23	8841.81	8818.94	8720.6	8636.49	8580.75	8402.2	8277.76	8358.39	8308.26	8297.35	8338.17	8376.18	8217.38	8329.5	8364.31	8096.11	7978.28	7909.05	7916.37	8013.52	8085.26	8310.38	8282.6	8158.47	7710.45	7570.48	7294.68	7078.6	6922.12	6745.97	6609.43	6642.44
		AVA(F-B)	8389.13	8454	8348.7	8373.97	8152.1	8083.53	8073.25	8211	8251.84	8263.19	8358.16	8319.74	8320.79	8240.77	8029.27	8171.17	8247.1	8292.77	8235	8219.27	8139.53	8074.41	8060.2	8158.26	8333.94	8200.71	8180.56	8213	8019.77	7942.23	7851.95	7793.67	7654.91	7736.21	7628.24	7732.42	8083.45	8265.31	8300.75	8157.38	8177.37	8111.54	7952.32	7981.87	7900.02	7718.26	7805.47
		RIM(F-B)	3322.93	3320.91	3270.19	3197.61	3190.92	3139.89	3228.96	3329.8	3268.55	3295.73	3298.02	3213.52	3128.89	3094.79	3076.42	3161.37	3225.29	3244.89	3190.51	3205.56	3168.73	3274.31	3372.84	3360.76	3287.17	3233.44	3196.08	3179.54	3203.84	3266.16	3203.1	3232.93	3156.18	3138.02	3176.74	3188.74	3117.39	2853.71	2785.83	2641.44	2494.7	2325.62	2253.4	2098.1	2000.84	1916.71	1798.96
		AIB_base	8147.51	8147.51	8147.51	8147.51	8147.51	8147.51	8147.51	8147.51	8147.51	8147.51	8147.51	8147.51	8147.51	8147.51	8147.51	8147.51	8147.51	8147.51	8147.51	8147.51	8147.51	8147.51	8147.51	8147.51	8147.51	8147.51	8147.51	8147.51	8147.51	8147.51	8147.51	8147.51	8147.51	8147.51	8147.51	8147.51	8147.51	8147.51	8147.51	8147.51	8147.51	8147.51	8147.51	8147.51	8147.51	8147.51	8147.51
		AVA_base	8072.11	8072.11	8072.11	8072.11	8072.11	8072.11	8072.11	8072.11	8072.11	8072.11	8072.11	8072.11	8072.11	8072.11	8072.11	8072.11	8072.11	8072.11	8072.11	8072.11	8072.11	8072.11	8072.11	8072.11	8072.11	8072.11	8072.11	8072.11	8072.11	8072.11	8072.11	8072.11	8072.11	8072.11	8072.11	8072.11	8072.11	8072.11	8072.11	8072.11	8072.11	8072.11	8072.11	8072.11	8072.11	8072.11	8072.11
		RIM_base	2944.92	2944.92	2944.92	2944.92	2944.92	2944.92	2944.92	2944.92	2944.92	2944.92	2944.92	2944.92	2944.92	2944.92	2944.92	2944.92	2944.92	2944.92	2944.92	2944.92	2944.92	2944.92	2944.92	2944.92	2944.92	2944.92	2944.92	2944.92	2944.92	2944.92	2944.92	2944.92	2944.92	2944.92	2944.92	2944.92	2944.92	2944.92	2944.92	2944.92	2944.92	2944.92	2944.92	2944.92	2944.92	2944.92	2944.92
		AIB ∆F/Fbase	12.6926	9.75397	8.82008	9.63748	5.80105	4.03951	6.15687	6.79323	7.33437	9.09734	8.2367	9.31762	9.77043	9.55165	8.64957	8.52166	8.24092	7.03394	6.00161	5.31752	3.12604	1.59873	2.58833	1.973	1.83913	2.34012	2.80667	0.85757	2.23376	2.66101	-0.630787	-2.07711	-2.9268	-2.83692	-1.6445	-0.763969	1.99909	1.65811	0.134539	-5.3643	-7.0822	-10.4674	-13.1194	-15.0401	-17.2021	-18.8779	-18.4727
		AVA ∆F/Fbase	3.92737	4.73095	3.42642	3.73955	0.990975	0.141457	0.0140803	1.72059	2.22651	2.36717	3.54362	3.06773	3.08075	2.08935	-0.530771	1.22722	2.16778	2.73358	2.01797	1.823	0.835204	0.0284632	-0.147575	1.06721	3.24359	1.59312	1.34355	1.74536	-0.64846	-1.60899	-2.72742	-3.44942	-5.16844	-4.16131	-5.49885	-4.20822	0.140503	2.39341	2.83246	1.05635	1.30403	0.488405	-1.484	-1.11794	-2.13193	-4.38369	-3.3033
		RIM ∆F/Fbase	12.8362	12.7677	11.0452	8.58072	8.35362	6.62077	9.6452	13.0694	10.9897	11.9125	11.9902	9.12101	6.24714	5.08935	4.46536	7.35026	9.52065	10.1862	8.33963	8.85064	7.59995	11.1852	14.5311	14.1209	11.622	9.79729	8.52866	7.96705	8.79214	10.9084	8.76728	9.78011	7.17399	6.55713	7.87211	8.27952	5.85674	-3.09697	-5.40203	-10.3051	-15.2879	-21.0294	-23.4818	-28.7553	-32.0577	-34.9145	-38.913
	0.1039 180602-001	AIB Fluorescence	6323.15	6089.88	5824.56	5752.29	5703.49	5549.03	5458.88	5494.38	5447.43	5461.92	5443.14	5327.34	5381.13	5223.61	5148.72	4982.84	4965.96	5088.15	4997.17	4899.93	4831.62	4745.63	5189.22	5407.28	5722.35	5968.35	6195.62	6356.51	6483.6	6580.23	6801.63	6872.66	6870.6	6853.4	6920.33	6830.87	6856.6	6836.8	6816.46	7059.54	6873.88	7009.32	7236.65	7222.85	7192.47	7225.75	7314.02
	ok	AVA Fluorescence	14518.5	14359.4	14413.1	14514.8	14204.8	14016.6	14103.9	14113	14278.8	14226.3	14206.4	14325.8	14290.2	14254.2	14280.3	14367.9	14038	14212.1	14050.5	14147.9	14314	14347.8	14199.1	14589.6	14840.9	14725.9	14772.6	14752.1	14781.9	14985.5	15085.7	15054.4	14981.5	14808	14969.1	14963.6	14920.4	14956.3	14996.7	15015.4	14955.8	14975.5	15010.6	15068.7	15139.6	14985.7	14893.7
		RIM Fluorescence	9003.4	8603.05	8436.77	8191.77	7871.54	7519.64	7344.43	7142.83	7181.13	7063.16	7068.8	7011.61	6818.36	6559.08	6475.01	6382.69	6200.35	5796	5643.02	5514.59	5796.56	6243.15	6508.98	6846.14	7212.89	7622.72	7782.21	8039.76	8299.93	8534.25	8930.56	9160.44	9338.5	9382.05	9734.18	10094.3	10257.9	10193.5	10284.6	10119	10285.5	9858.74	9837.62	9791.63	9723.32	9694.65	9504.91
		AIB background	204.436	207.299	205.72	200.346	204.991	200.754	197.687	208.171	209.839	204.246	205.867	204.991	208.19	209.237	204.346	206.853	204.175	208.009	205.204	201.431	203.711	212.943	205.1	203.555	206.967	206.033	209.199	203.72	203.654	204.63	204.223	202.521	199.934	208.052	200.763	201.028	201.265	204.19	210.777	205.668	206.829	202.754	210.336	196.365	199.313	204.649	210.052
		AVA background	203.177	204.768	202.815	203.375	205.087	206.442	197.391	204.55	206.867	210.075	204.821	202.183	205.623	211.435	204.766	205.125	203.532	203.262	203.087	204.19	200.579	205.353	201.94	202.306	203.702	202.587	208.071	207.206	204.145	202.331	206.772	205.913	206.532	205.349	204.512	204.593	207.238	204.921	206.502	204.438	204.272	205.621	208.252	201.647	200.877	204.677	210.284
		RIM background	202.252	205.227	206.167	205.752	210.28	207.23	200.365	209.543	206.496	208.553	206.894	209.759	209.965	205.376	205.195	202.812	202.578	203.926	204.433	206.014	203.833	208.309	198.468	205.404	205.553	204.333	208.021	203.287	206.078	203.156	204.326	205.777	205.234	201.532	210.089	208.39	208.191	201.199	204.635	207.472	202.929	204.273	206.262	203.571	211.525	203.472	205.472
		AIB(F-B)	6118.71	5882.58	5618.84	5551.94	5498.5	5348.28	5261.19	5286.21	5237.59	5257.67	5237.27	5122.35	5172.94	5014.38	4944.38	4775.99	4761.78	4880.14	4791.97	4698.5	4627.91	4532.69	4984.12	5203.72	5515.38	5762.32	5986.42	6152.79	6279.95	6375.6	6597.41	6670.14	6670.67	6645.35	6719.57	6629.84	6655.33	6632.61	6605.69	6853.87	6667.05	6806.57	7026.31	7026.49	6993.16	7021.1	7103.96
		AVA(F-B)	14315.3	14154.6	14210.3	14311.4	13999.7	13810.1	13906.5	13908.4	14072	14016.2	14001.6	14123.7	14084.5	14042.8	14075.6	14162.8	13834.5	14008.8	13847.4	13943.7	14113.4	14142.5	13997.2	14387.3	14637.2	14523.3	14564.6	14544.9	14577.7	14783.2	14878.9	14848.5	14774.9	14602.7	14764.5	14759	14713.2	14751.4	14790.2	14810.9	14751.5	14769.9	14802.4	14867.1	14938.7	14781	14683.5
		RIM(F-B)	8801.15	8397.82	8230.6	7986.02	7661.26	7312.41	7144.06	6933.29	6974.64	6854.61	6861.9	6801.85	6608.39	6353.71	6269.82	6179.88	5997.77	5592.07	5438.59	5308.58	5592.72	6034.85	6310.51	6640.73	7007.34	7418.39	7574.19	7836.48	8093.85	8331.1	8726.24	8954.67	9133.27	9180.52	9524.1	9885.9	10049.7	9992.33	10080	9911.49	10082.6	9654.47	9631.36	9588.06	9511.79	9491.18	9299.43
		AIB_base	5929.35	5929.35	5929.35	5929.35	5929.35	5929.35	5929.35	5929.35	5929.35	5929.35	5929.35	5929.35	5929.35	5929.35	5929.35	5929.35	5929.35	5929.35	5929.35	5929.35	5929.35	5929.35	5929.35	5929.35	5929.35	5929.35	5929.35	5929.35	5929.35	5929.35	5929.35	5929.35	5929.35	5929.35	5929.35	5929.35	5929.35	5929.35	5929.35	5929.35	5929.35	5929.35	5929.35	5929.35	5929.35	5929.35	5929.35
[truncated: 275 more rows]
[truncated: 203 more columns]

## Sheet: Figure 2h
Figure 2h	wild type, turning rate to PA14
ok	Data 1	PA14
		Naive	Trained
	20180812 N2	0.065682	0.20236
	20180813 N2	0.10681	0.18008
	20180815 N2	0.058333	0.10557
	20180816 N2	0.044582	0.095029
	20180817 N2	0.031039	0.071778
	20180821 N2	0.089736	0.11146
	20180824 N2	0.11301	0.21407
	20180828 N2	0.10681	0.18008
	average	0.0770002	0.145053
[truncated: 14 more rows]

## Sheet: Figure 3b
Figure 3b	done, wild type expressing Cx36 in AIB, AVA, RIM, naïve, PA14 stimulation
[truncated: 377 more rows]
[truncated: 203 more columns]

[truncated: 33 more sheets: Figure 3c, Figure 3h, Figure 3i, Figure 3j, Figure 3k, Figure 4a data1, Figure 4a data2, Figure 4c data1, Figure 4c data2, Figure 4e data1, Figure 4e data2, Figure 4g, Figure 5a, Figure 5b, Figure 5c, Figure 5d, Figure 6a, Figure 6b, Figure 7a, Figure 7c …]
